# Supplementary material for: Merohedral icosahedral M48 (M = CoII, NiII) cage clusters supported by thiacalix[4]arene
Source: Chem Sci. 2018 Sep 12;9(45):8535–41. doi: 10.1039/c8sc03193b (PMC6251337; doi:10.1039/c8sc03193b)
Supplement: Supplementary file 2 [file SC-009-C8SC03193B-s002.cif]

# Electronic Supplementary Material (ESI) for Chemical Science.
# This journal is © The Royal Society of Chemistry 2018

####################################################################### 
# 
# This file contains crystal structure data downloaded from the 
# Cambridge Structural Database (CSD) hosted by the Cambridge 
# Crystallographic Data Centre (CCDC).
# 
# Full information about CCDC data access policies and citation 
# guidelines are available at http://www.ccdc.cam.ac.uk/access/V1 
# 
# Audit and citation data items may have been added by the CCDC. 
# Please retain this information to preserve the provenance of 
# this file and to allow appropriate attribution of the data. 
# 
#######################################################################

data_LSHU01-Co48
_database_code_depnum_ccdc_archive 'CCDC 1526121'
_audit_update_record             
;
2018-04-22 deposited with the CCDC.
2018-09-12 downloaded from the CCDC.
;

_audit_creation_method           SHELXL-2014/7
_shelx_SHELXL_version_number     2014/7
_chemical_name_systematic        ?
_chemical_name_common            ?
_chemical_melting_point          ?
_chemical_formula_moiety         'C642 H612 Cl12 Co48 N72 O126 S48'
_chemical_formula_sum            'C642 H612 Cl12 Co48 N72 O126 S48'
_chemical_formula_weight         16144.92

loop_
_atom_type_symbol
_atom_type_description
_atom_type_scat_dispersion_real
_atom_type_scat_dispersion_imag
_atom_type_scat_source
C C 0.0033 0.0016 'International Tables Vol C Tables 4.2.6.8 and 6.1.1.4'
H H 0.0000 0.0000 'International Tables Vol C Tables 4.2.6.8 and 6.1.1.4'
Co Co 0.3494 0.9721 'International Tables Vol C Tables 4.2.6.8 and 6.1.1.4'
N N 0.0061 0.0033 'International Tables Vol C Tables 4.2.6.8 and 6.1.1.4'
O O 0.0106 0.0060 'International Tables Vol C Tables 4.2.6.8 and 6.1.1.4'
S S 0.1246 0.1234 'International Tables Vol C Tables 4.2.6.8 and 6.1.1.4'
Cl Cl 0.1484 0.1585 'International Tables Vol C Tables 4.2.6.8 and 6.1.1.4'

_space_group_crystal_system      trigonal
_space_group_IT_number           148
_space_group_name_H-M_alt        'R -3 :H'
_space_group_name_Hall           '-R 3'

_shelx_space_group_comment       
;
The symmetry employed for this shelxl refinement is uniquely defined
by the following loop, which should always be used as a source of
symmetry information in preference to the above space-group names.
They are only intended as comments.
;

loop_
_space_group_symop_operation_xyz
'x, y, z'
'-y, x-y, z'
'-x+y, -x, z'
'x+2/3, y+1/3, z+1/3'
'-y+2/3, x-y+1/3, z+1/3'
'-x+y+2/3, -x+1/3, z+1/3'
'x+1/3, y+2/3, z+2/3'
'-y+1/3, x-y+2/3, z+2/3'
'-x+y+1/3, -x+2/3, z+2/3'
'-x, -y, -z'
'y, -x+y, -z'
'x-y, x, -z'
'-x+2/3, -y+1/3, -z+1/3'
'y+2/3, -x+y+1/3, -z+1/3'
'x-y+2/3, x+1/3, -z+1/3'
'-x+1/3, -y+2/3, -z+2/3'
'y+1/3, -x+y+2/3, -z+2/3'
'x-y+1/3, x+2/3, -z+2/3'

_cell_length_a                   37.232(8)
_cell_length_b                   37.232(8)
_cell_length_c                   80.093(18)
_cell_angle_alpha                90
_cell_angle_beta                 90
_cell_angle_gamma                120
_cell_volume                     96150(46)
_cell_formula_units_Z            3
_cell_measurement_temperature    100(2)
_cell_measurement_reflns_used    9831
_cell_measurement_theta_min      2.2891
_cell_measurement_theta_max      22.0141

_exptl_crystal_description       block
_exptl_crystal_colour            pink
_exptl_crystal_density_meas      ?
_exptl_crystal_density_method    ?
_exptl_crystal_density_diffrn    0.836
_exptl_crystal_F_000             24732
_exptl_transmission_factor_min   ?
_exptl_transmission_factor_max   ?
_exptl_crystal_size_max          0.260
_exptl_crystal_size_mid          0.250
_exptl_crystal_size_min          0.230
_exptl_absorpt_coefficient_mu    0.747
_shelx_estimated_absorpt_T_min   0.829
_shelx_estimated_absorpt_T_max   0.847
_exptl_absorpt_correction_type   multi-scan
_exptl_absorpt_correction_T_min  0.786
_exptl_absorpt_correction_T_max  0.801
_exptl_absorpt_process_details   
;
SADABS-2016/2 - Bruker AXS area detector scaling and absorption correction
;
_exptl_absorpt_special_details   ?
_diffrn_ambient_temperature      100(2)
_diffrn_radiation_wavelength     0.71073
_diffrn_radiation_type           MoK\a
_diffrn_source                   'sealed tube'
_diffrn_measurement_device_type  'Bruker D8 QUEST'
_diffrn_measurement_method       '\f & \w scans'
_diffrn_detector_area_resol_mean ?
_diffrn_reflns_number            78546
_diffrn_reflns_av_unetI/netI     0.0501
_diffrn_reflns_av_R_equivalents  0.0399
_diffrn_reflns_limit_h_min       -36
_diffrn_reflns_limit_h_max       36
_diffrn_reflns_limit_k_min       -33
_diffrn_reflns_limit_k_max       32
_diffrn_reflns_limit_l_min       -84
_diffrn_reflns_limit_l_max       62
_diffrn_reflns_theta_min         2.188
_diffrn_reflns_theta_max         21.985
_diffrn_reflns_theta_full        21.985
_diffrn_measured_fraction_theta_max 0.993
_diffrn_measured_fraction_theta_full 0.993
_diffrn_reflns_Laue_measured_fraction_max 0.993
_diffrn_reflns_Laue_measured_fraction_full 0.993
_diffrn_reflns_point_group_measured_fraction_max 0.993
_diffrn_reflns_point_group_measured_fraction_full 0.993
_reflns_number_total             25993
_reflns_number_gt                16044
_reflns_threshold_expression     'I > 2\s(I)'
_reflns_Friedel_coverage         0.000
_reflns_Friedel_fraction_max     .
_reflns_Friedel_fraction_full    .

_reflns_special_details          
;
 Reflections were merged by SHELXL according to the crystal
 class for the calculation of statistics and refinement.
 
 Structure factors included contributions from the .fab file.
 
 _reflns_Friedel_fraction is defined as the number of unique
 Friedel pairs measured divided by the number that would be
 possible theoretically, ignoring centric projections and
 systematic absences.
;

_computing_data_collection       'Bruker Instrument Service vV6.2.3'
_computing_cell_refinement       'SAINT V8.37A (Bruker AXS Inc., 2015)'
_computing_data_reduction        'SAINT V8.37A (Bruker AXS Inc., 2015)'
_computing_structure_solution    'XT, VERSION 2014/5'
_computing_structure_refinement  'SHELXL-2014/7 (Sheldrick, 2014)'
_computing_molecular_graphics    ?
_computing_publication_material  ?
_refine_special_details          ?
_refine_ls_structure_factor_coef Fsqd
_refine_ls_matrix_type           full
_refine_ls_weighting_scheme      calc
_refine_ls_weighting_details     
'w=1/[\s^2^(Fo^2^)+(0.1434P)^2^] where P=(Fo^2^+2Fc^2^)/3'
_atom_sites_solution_primary     ?
_atom_sites_solution_secondary   ?
_atom_sites_solution_hydrogens   geom
_refine_ls_hydrogen_treatment    constr
_refine_ls_extinction_method     none
_refine_ls_extinction_coef       .
_refine_ls_number_reflns         25993
_refine_ls_number_parameters     1313
_refine_ls_number_restraints     7
_refine_ls_R_factor_all          0.0915
_refine_ls_R_factor_gt           0.0735
_refine_ls_wR_factor_ref         0.2227
_refine_ls_wR_factor_gt          0.2054
_refine_ls_goodness_of_fit_ref   0.982
_refine_ls_restrained_S_all      0.982
_refine_ls_shift/su_max          0.003
_refine_ls_shift/su_mean         0.000

loop_
_atom_site_label
_atom_site_type_symbol
_atom_site_fract_x
_atom_site_fract_y
_atom_site_fract_z
_atom_site_U_iso_or_equiv
_atom_site_adp_type
_atom_site_occupancy
_atom_site_site_symmetry_order
_atom_site_calc_flag
_atom_site_refinement_flags_posn
_atom_site_refinement_flags_adp
_atom_site_refinement_flags_occupancy
_atom_site_disorder_assembly
_atom_site_disorder_group
Co1 Co 0.21813(3) 0.42710(3) 0.55940(2) 0.0900(3) Uani 1 1 d . . . . .
Co2 Co 0.12743(2) 0.36491(3) 0.57593(2) 0.0787(2) Uani 1 1 d . . . . .
Co3 Co 0.08537(2) 0.41634(3) 0.56334(2) 0.0778(2) Uani 1 1 d . . . . .
Co4 Co 0.17341(3) 0.48240(3) 0.54591(2) 0.0890(3) Uani 1 1 d . . . . .
Co5 Co 0.11950(2) 0.30195(2) 0.71306(2) 0.0771(2) Uani 1 1 d . . . . .
Co6 Co 0.07005(2) 0.27956(2) 0.67525(2) 0.0727(2) Uani 1 1 d . . . . .
Co7 Co 0.00613(2) 0.30465(2) 0.69197(2) 0.0692(2) Uani 1 1 d . . . . .
Co8 Co 0.05136(2) 0.32412(2) 0.72725(2) 0.0727(2) Uani 1 1 d . . . . .
S1 S 0.24171(7) 0.39680(7) 0.53731(2) 0.1128(6) Uani 1 1 d . . . . .
S2 S 0.09546(7) 0.29091(6) 0.56812(2) 0.1064(6) Uani 1 1 d . . . . .
S3 S 0.02394(6) 0.37649(7) 0.54393(2) 0.1110(6) Uani 1 1 d . . . . .
S4 S 0.17114(6) 0.48643(7) 0.51451(2) 0.1157(7) Uani 1 1 d . . . . .
S5 S 0.12132(5) 0.24304(5) 0.72674(2) 0.0897(5) Uani 1 1 d . . . . .
S6 S 0.03919(5) 0.20571(5) 0.66633(2) 0.0936(5) Uani 1 1 d . . . . .
S7 S -0.06929(5) 0.25036(5) 0.69133(2) 0.0834(4) Uani 1 1 d . . . . .
S8 S 0.00818(6) 0.28112(6) 0.75171(2) 0.0942(5) Uani 1 1 d . . . . .
Cl1 Cl 0.08938(6) 0.34190(6) 0.69697(2) 0.1089(6) Uani 1 1 d . . . . .
Cl2 Cl 0.16704(7) 0.44766(7) 0.57490(3) 0.1291(7) Uani 1 1 d . . . . .
O1 O 0.16650(13) 0.37291(13) 0.55711(5) 0.0855(11) Uani 1 1 d . . . . .
O2 O 0.08674(13) 0.36426(13) 0.56034(5) 0.0875(11) Uani 1 1 d . . . . .
O3 O 0.11516(11) 0.43746(12) 0.54213(5) 0.0775(10) Uani 1 1 d . . . . .
O4 O 0.20387(13) 0.45165(14) 0.54006(5) 0.0903(12) Uani 1 1 d . . . . .
O5 O 0.08965(11) 0.26073(11) 0.69517(4) 0.0695(9) Uani 1 1 d . . . . .
O6 O 0.01291(11) 0.25834(11) 0.68357(5) 0.0749(10) Uani 1 1 d . . . . .
O7 O -0.00022(11) 0.28386(11) 0.71516(4) 0.0713(9) Uani 1 1 d . . . . .
O8 O 0.07025(11) 0.28251(11) 0.72767(5) 0.0754(10) Uani 1 1 d . . . . .
O9 O 0.23252(14) 0.40396(16) 0.58050(5) 0.1049(14) Uani 1 1 d . . . . .
O10 O 0.16917(15) 0.36914(18) 0.59168(5) 0.1200(17) Uani 1 1 d . . . . .
O11 O 0.33429(12) 0.37071(13) 0.60804(5) 0.0833(11) Uani 1 1 d . . . . .
O12 O 0.31668(12) 0.33867(13) 0.63306(6) 0.0875(12) Uani 1 1 d . . . . .
O13 O 0.09188(12) 0.36052(13) 0.59587(4) 0.0833(11) Uani 1 1 d . . . . .
O14 O 0.06354(13) 0.39723(14) 0.58637(5) 0.0956(13) Uani 1 1 d . . . . .
O15 O 0.05965(13) 0.31300(14) 0.65671(5) 0.0915(12) Uani 1 1 d . . . . .
O16 O 0.01469(12) 0.32851(12) 0.66914(5) 0.0818(11) Uani 1 1 d . . . . .
O17 O 0.40541(13) 0.43801(14) 0.59516(6) 0.0945(13) Uani 1 1 d . . . . .
O18 O 0.46998(13) 0.48590(12) 0.60329(5) 0.0908(12) Uani 1 1 d . . . . .
O19 O 0.48508(14) 0.63275(13) 0.55583(6) 0.0976(13) Uani 1 1 d . . . . .
O20 O 0.52941(14) 0.61712(11) 0.56809(5) 0.0849(11) Uani 1 1 d . . . . .
O21 O 0.22918(16) 0.53750(17) 0.54951(9) 0.153(2) Uani 1 1 d . . . . .
N1 N 0.17507(15) 0.31609(18) 0.64545(6) 0.0871(14) Uani 1 1 d . . . . .
N2 N 0.1705(2) 0.2811(2) 0.65300(9) 0.122(2) Uani 1 1 d . . . . .
N3 N 0.1393(2) 0.2680(2) 0.66272(9) 0.126(2) Uani 1 1 d . . . . .
N4 N 0.12247(15) 0.29461(17) 0.66135(7) 0.0865(14) Uani 1 1 d . . . . .
N5 N 0.01669(17) 0.44039(19) 0.63517(7) 0.0976(16) Uani 1 1 d . . . . .
N6 N 0.0192(3) 0.4580(3) 0.64962(10) 0.163(3) Uani 1 1 d . . . . .
N7 N 0.0068(3) 0.4850(3) 0.64766(11) 0.167(3) Uani 1 1 d . . . . .
N8 N -0.00649(18) 0.48203(19) 0.63159(8) 0.0999(17) Uani 1 1 d . . . . .
N9 N 0.34339(19) 0.5112(2) 0.56781(7) 0.0986(16) Uani 1 1 d . . . . .
N10 N 0.3330(2) 0.5390(2) 0.56290(10) 0.140(2) Uani 1 1 d . . . . .
N12 N 0.27812(19) 0.4785(2) 0.56303(7) 0.1060(18) Uani 1 1 d . . . . .
N11 N 0.2927(2) 0.5184(3) 0.56003(9) 0.129(2) Uani 1 1 d . . . . .
C1 C 0.1655(2) 0.3401(3) 0.55034(8) 0.0928(19) Uani 1 1 d . . . . .
C2 C 0.1985(2) 0.3454(2) 0.53996(8) 0.100(2) Uani 1 1 d . . . . .
C3 C 0.2000(3) 0.3127(3) 0.53360(9) 0.117(2) Uani 1 1 d . . . . .
H3A H 0.2236 0.3175 0.5272 0.140 Uiso 1 1 calc R U . . .
C4 C 0.1683(3) 0.2721(3) 0.53608(12) 0.135(3) Uani 1 1 d . . . . .
C5 C 0.1348(3) 0.2659(3) 0.54646(10) 0.129(3) Uani 1 1 d . . . . .
H5A H 0.1124 0.2387 0.5485 0.155 Uiso 1 1 calc R U . . .
C6 C 0.1350(3) 0.3003(3) 0.55361(9) 0.108(2) Uani 1 1 d . . . . .
C7 C 0.0572(2) 0.3300(2) 0.55440(8) 0.0868(18) Uani 1 1 d . . . . .
C8 C 0.0557(2) 0.2923(3) 0.55636(8) 0.102(2) Uani 1 1 d . . . . .
C9 C 0.0223(3) 0.2553(3) 0.55048(13) 0.152(4) Uani 1 1 d . . . . .
H9A H 0.0229 0.2304 0.5521 0.182 Uiso 1 1 calc R U . . .
C10 C -0.0111(3) 0.2532(3) 0.54263(16) 0.162(5) Uani 1 1 d . . . . .
C11 C -0.0093(3) 0.2914(4) 0.54091(11) 0.145(4) Uani 1 1 d . . . . .
H11A H -0.0323 0.2916 0.5359 0.173 Uiso 1 1 calc R U . . .
C12 C 0.0232(2) 0.3285(2) 0.54600(8) 0.099(2) Uani 1 1 d . . . . .
C13 C 0.0971(2) 0.4268(2) 0.52712(9) 0.101(2) Uani 1 1 d . . . . .
C14 C 0.0547(3) 0.3968(3) 0.52542(10) 0.143(3) Uani 1 1 d . . . . .
C15 C 0.0353(4) 0.3804(4) 0.50984(11) 0.205(6) Uani 1 1 d . . . . .
H15A H 0.0072 0.3590 0.5090 0.247 Uiso 1 1 calc R U . . .
C16 C 0.0612(4) 0.3983(5) 0.49548(13) 0.215(6) Uani 1 1 d . . . . .
C17 C 0.1023(4) 0.4291(4) 0.49658(11) 0.180(5) Uani 1 1 d . . . . .
H17A H 0.1190 0.4393 0.4868 0.216 Uiso 1 1 calc R U . . .
C18 C 0.1193(3) 0.4451(3) 0.51271(10) 0.138(3) Uani 1 1 d . . . . .
C19 C 0.2095(2) 0.4440(2) 0.52460(9) 0.102(2) Uani 1 1 d . . . . .
C20 C 0.1964(2) 0.4585(2) 0.51116(9) 0.106(2) Uani 1 1 d . . . . .
C21 C 0.2042(4) 0.4520(3) 0.49520(10) 0.166(4) Uani 1 1 d . . . . .
H21A H 0.1951 0.4621 0.4862 0.200 Uiso 1 1 calc R U . . .
C22 C 0.2262(5) 0.4297(4) 0.49151(11) 0.217(7) Uani 1 1 d . . . . .
C23 C 0.2369(4) 0.4138(3) 0.50486(11) 0.183(5) Uani 1 1 d . . . . .
H23A H 0.2509 0.3988 0.5029 0.220 Uiso 1 1 calc R U . . .
C24 C 0.2277(3) 0.4190(2) 0.52108(9) 0.108(2) Uani 1 1 d . . . . .
C25 C 0.08085(17) 0.22230(19) 0.69640(8) 0.0770(16) Uani 1 1 d . . . . .
C26 C 0.09426(18) 0.20804(19) 0.71008(9) 0.0850(17) Uani 1 1 d . . . . .
C27 C 0.0865(2) 0.1674(2) 0.71077(10) 0.102(2) Uani 1 1 d . . . . .
H27 H 0.0965 0.1592 0.7201 0.122 Uiso 1 1 calc R U . . .
C28 C 0.0652(2) 0.1390(2) 0.69859(12) 0.103(2) Uani 1 1 d . . . . .
C29 C 0.0519(2) 0.1519(2) 0.68513(11) 0.103(2) Uani 1 1 d . . . . .
H29A H 0.0384 0.1331 0.6762 0.124 Uiso 1 1 calc R U . . .
C30 C 0.0576(2) 0.1917(2) 0.68417(9) 0.0898(18) Uani 1 1 d . . . . .
C31 C -0.0186(2) 0.22146(18) 0.67922(8) 0.0809(16) Uani 1 1 d . . . . .
C32 C -0.01166(19) 0.19244(19) 0.67188(9) 0.0924(19) Uani 1 1 d . . . . .
C33 C -0.0455(3) 0.1549(2) 0.66646(12) 0.129(3) Uani 1 1 d . . . . .
H33A H -0.0406 0.1359 0.6604 0.154 Uiso 1 1 calc R U . . .
C34 C -0.0858(3) 0.1449(3) 0.66979(15) 0.148(4) Uani 1 1 d . . . . .
C35 C -0.0920(2) 0.1749(2) 0.67685(12) 0.126(3) Uani 1 1 d . . . . .
H35A H -0.1196 0.1696 0.6781 0.151 Uiso 1 1 calc R U . . .
C36 C -0.06056(19) 0.21154(18) 0.68215(8) 0.0849(17) Uani 1 1 d . . . . .
C37 C -0.03412(18) 0.26071(18) 0.72280(8) 0.0804(17) Uani 1 1 d . . . . .
C38 C -0.0712(2) 0.2415(2) 0.71319(9) 0.099(2) Uani 1 1 d . . . . .
C39 C -0.1101(2) 0.2161(3) 0.72061(12) 0.155(4) Uani 1 1 d . . . . .
H39A H -0.1348 0.2029 0.7141 0.185 Uiso 1 1 calc R U . . .
C40 C -0.1111(3) 0.2110(4) 0.73804(16) 0.211(6) Uani 1 1 d . . . . .
C41 C -0.0752(2) 0.2306(3) 0.74699(11) 0.154(4) Uani 1 1 d . . . . .
H41A H -0.0767 0.2285 0.7588 0.185 Uiso 1 1 calc R U . . .
C42 C -0.0381(2) 0.2528(2) 0.73979(8) 0.096(2) Uani 1 1 d . . . . .
C43 C 0.06088(19) 0.25597(17) 0.73953(7) 0.0736(15) Uani 1 1 d . . . . .
C44 C 0.03180(19) 0.24967(19) 0.75128(7) 0.0785(16) Uani 1 1 d . . . . .
C45 C 0.0215(3) 0.2212(3) 0.76354(11) 0.121(3) Uani 1 1 d . . . . .
H45A H 0.0010 0.2176 0.7714 0.146 Uiso 1 1 calc R U . . .
C46 C 0.0406(3) 0.1964(3) 0.76492(10) 0.126(3) Uani 1 1 d . . . . .
C47 C 0.0700(3) 0.2032(2) 0.75369(9) 0.107(2) Uani 1 1 d . . . . .
H47A H 0.0837 0.1874 0.7543 0.128 Uiso 1 1 calc R U . . .
C48 C 0.0811(2) 0.2329(2) 0.74113(8) 0.0888(18) Uani 1 1 d . . . . .
C49 C 0.1693(4) 0.2316(4) 0.52935(15) 0.180(4) Uiso 1 1 d D . . . .
C50 C -0.0455(5) 0.2076(5) 0.53837(19) 0.208(5) Uiso 1 1 d D . . . .
C51 C 0.0423(4) 0.3792(4) 0.47674(17) 0.194(5) Uiso 1 1 d . . . . .
C52 C 0.2433(5) 0.4314(5) 0.4730(2) 0.231(6) Uiso 1 1 d D . . . .
C53 C 0.0614(3) 0.0958(3) 0.69960(12) 0.139(3) Uiso 1 1 d . . . . .
C69 C 0.0372(4) 0.0715(4) 0.68306(18) 0.134(2) Uiso 0.699(9) 1 d . . P A 1
H69A H 0.0518 0.0880 0.6732 0.201 Uiso 0.699(9) 1 calc R U P A 1
H69B H 0.0089 0.0670 0.6833 0.201 Uiso 0.699(9) 1 calc R U P A 1
H69C H 0.0362 0.0447 0.6826 0.201 Uiso 0.699(9) 1 calc R U P A 1
C70 C 0.1020(4) 0.0992(4) 0.69894(18) 0.134(2) Uiso 0.699(9) 1 d . . P A 1
H70A H 0.1102 0.0999 0.6873 0.201 Uiso 0.699(9) 1 calc R U P A 1
H70B H 0.1009 0.0753 0.7046 0.201 Uiso 0.699(9) 1 calc R U P A 1
H70C H 0.1224 0.1247 0.7046 0.201 Uiso 0.699(9) 1 calc R U P A 1
C71 C 0.0390(4) 0.0753(4) 0.71399(16) 0.134(2) Uiso 0.699(9) 1 d . . P A 1
H71A H 0.0373 0.0482 0.7149 0.201 Uiso 0.699(9) 1 calc R U P A 1
H71B H 0.0110 0.0714 0.7133 0.201 Uiso 0.699(9) 1 calc R U P A 1
H71C H 0.0532 0.0920 0.7239 0.201 Uiso 0.699(9) 1 calc R U P A 1
C69' C 0.0289(10) 0.0664(10) 0.6938(4) 0.134(2) Uiso 0.301(9) 1 d . . P A 2
H69D H 0.0227 0.0406 0.6995 0.201 Uiso 0.301(9) 1 calc R U P A 2
H69E H 0.0324 0.0637 0.6818 0.201 Uiso 0.301(9) 1 calc R U P A 2
H69F H 0.0059 0.0717 0.6955 0.201 Uiso 0.301(9) 1 calc R U P A 2
C70' C 0.0994(10) 0.1017(11) 0.6884(4) 0.134(2) Uiso 0.301(9) 1 d . . P A 2
H70D H 0.1229 0.1298 0.6900 0.201 Uiso 0.301(9) 1 calc R U P A 2
H70E H 0.0912 0.0976 0.6766 0.201 Uiso 0.301(9) 1 calc R U P A 2
H70F H 0.1075 0.0814 0.6918 0.201 Uiso 0.301(9) 1 calc R U P A 2
C71' C 0.0771(10) 0.0856(9) 0.7169(4) 0.134(2) Uiso 0.301(9) 1 d . . P A 2
H71D H 0.0747 0.1018 0.7260 0.201 Uiso 0.301(9) 1 calc R U P A 2
H71E H 0.1062 0.0927 0.7157 0.201 Uiso 0.301(9) 1 calc R U P A 2
H71F H 0.0601 0.0559 0.7194 0.201 Uiso 0.301(9) 1 calc R U P A 2
C54 C -0.1252(4) 0.1017(4) 0.66395(15) 0.174(4) Uiso 1 1 d D . . . .
C72 C -0.1109(7) 0.0773(7) 0.6540(3) 0.164(3) Uiso 0.508(11) 1 d . . P B 1
H72A H -0.0909 0.0733 0.6605 0.247 Uiso 0.508(11) 1 calc R U P B 1
H72B H -0.0976 0.0923 0.6437 0.247 Uiso 0.508(11) 1 calc R U P B 1
H72C H -0.1347 0.0502 0.6512 0.247 Uiso 0.508(11) 1 calc R U P B 1
C73 C -0.1541(7) 0.1105(7) 0.6567(3) 0.164(3) Uiso 0.508(11) 1 d . . P B 1
H73A H -0.1637 0.1231 0.6650 0.247 Uiso 0.508(11) 1 calc R U P B 1
H73B H -0.1777 0.0848 0.6525 0.247 Uiso 0.508(11) 1 calc R U P B 1
H73C H -0.1410 0.1299 0.6474 0.247 Uiso 0.508(11) 1 calc R U P B 1
C74 C -0.1425(7) 0.0815(7) 0.6822(3) 0.164(3) Uiso 0.508(11) 1 d . . P B 1
H74D H -0.1199 0.0822 0.6887 0.247 Uiso 0.508(11) 1 calc R U P B 1
H74E H -0.1648 0.0527 0.6809 0.247 Uiso 0.508(11) 1 calc R U P B 1
H74F H -0.1532 0.0974 0.6880 0.247 Uiso 0.508(11) 1 calc R U P B 1
C72' C -0.1133(7) 0.0678(7) 0.6640(3) 0.164(3) Uiso 0.492(11) 1 d . . P B 2
H72D H -0.0855 0.0788 0.6593 0.247 Uiso 0.492(11) 1 calc R U P B 2
H72E H -0.1333 0.0442 0.6573 0.247 Uiso 0.492(11) 1 calc R U P B 2
H72F H -0.1136 0.0586 0.6755 0.247 Uiso 0.492(11) 1 calc R U P B 2
C73' C -0.1352(8) 0.1154(7) 0.6464(2) 0.164(3) Uiso 0.492(11) 1 d D . P B 2
H73D H -0.1138 0.1194 0.6383 0.247 Uiso 0.492(11) 1 calc R U P B 2
H73E H -0.1354 0.1415 0.6478 0.247 Uiso 0.492(11) 1 calc R U P B 2
H73F H -0.1624 0.0938 0.6424 0.247 Uiso 0.492(11) 1 calc R U P B 2
C74' C -0.1581(7) 0.0906(7) 0.6724(3) 0.164(3) Uiso 0.492(11) 1 d . . P B 2
H74A H -0.1659 0.1120 0.6716 0.247 Uiso 0.492(11) 1 calc R U P B 2
H74B H -0.1532 0.0866 0.6841 0.247 Uiso 0.492(11) 1 calc R U P B 2
H74C H -0.1805 0.0645 0.6679 0.247 Uiso 0.492(11) 1 calc R U P B 2
C56 C 0.0320(4) 0.1637(4) 0.77893(14) 0.168(4) Uiso 1 1 d D . . . .
C55 C -0.1604(9) 0.1819(8) 0.7464(4) 0.189(4) Uiso 0.484(9) 1 d D . P C 1
C75 C -0.1846(8) 0.1482(7) 0.7320(3) 0.189(4) Uiso 0.484(9) 1 d D . P C 1
H75A H -0.1854 0.1624 0.7218 0.283 Uiso 0.484(9) 1 calc R U P C 1
H75B H -0.1701 0.1329 0.7297 0.283 Uiso 0.484(9) 1 calc R U P C 1
H75C H -0.2129 0.1289 0.7357 0.283 Uiso 0.484(9) 1 calc R U P C 1
C76 C -0.1695(9) 0.2197(8) 0.7482(4) 0.189(4) Uiso 0.484(9) 1 d D . P C 1
H76A H -0.1666 0.2328 0.7373 0.283 Uiso 0.484(9) 1 calc R U P C 1
H76B H -0.1977 0.2092 0.7524 0.283 Uiso 0.484(9) 1 calc R U P C 1
H76C H -0.1496 0.2403 0.7561 0.283 Uiso 0.484(9) 1 calc R U P C 1
C77 C -0.1617(8) 0.1603(9) 0.7580(3) 0.189(4) Uiso 0.484(9) 1 d . . P C 1
H77A H -0.1476 0.1779 0.7677 0.283 Uiso 0.484(9) 1 calc R U P C 1
H77B H -0.1907 0.1409 0.7608 0.283 Uiso 0.484(9) 1 calc R U P C 1
H77C H -0.1479 0.1448 0.7548 0.283 Uiso 0.484(9) 1 calc R U P C 1
C55' C -0.1516(9) 0.2011(9) 0.7516(4) 0.189(4) Uiso 0.516(9) 1 d . . P C 2
C75' C -0.1603(8) 0.1542(8) 0.7464(3) 0.189(4) Uiso 0.516(9) 1 d . . P C 2
H75D H -0.1644 0.1504 0.7343 0.283 Uiso 0.516(9) 1 calc R U P C 2
H75E H -0.1364 0.1514 0.7496 0.283 Uiso 0.516(9) 1 calc R U P C 2
H75F H -0.1852 0.1330 0.7521 0.283 Uiso 0.516(9) 1 calc R U P C 2
C76' C -0.1870(7) 0.1960(8) 0.7392(3) 0.189(4) Uiso 0.516(9) 1 d . . P C 2
H76D H -0.1785 0.1951 0.7277 0.283 Uiso 0.516(9) 1 calc R U P C 2
H76E H -0.2126 0.1701 0.7417 0.283 Uiso 0.516(9) 1 calc R U P C 2
H76F H -0.1916 0.2195 0.7405 0.283 Uiso 0.516(9) 1 calc R U P C 2
C77' C -0.1459(7) 0.2041(7) 0.7693(3) 0.189(4) Uiso 0.516(9) 1 d . . P C 2
H77D H -0.1189 0.2071 0.7720 0.283 Uiso 0.516(9) 1 calc R U P C 2
H77E H -0.1470 0.2284 0.7734 0.283 Uiso 0.516(9) 1 calc R U P C 2
H77F H -0.1680 0.1790 0.7746 0.283 Uiso 0.516(9) 1 calc R U P C 2
C57 C 0.2109(4) 0.2450(4) 0.52255(17) 0.224(6) Uiso 1 1 d . . . . .
H57A H 0.2310 0.2543 0.5317 0.337 Uiso 1 1 calc R U . . .
H57B H 0.2186 0.2680 0.5147 0.337 Uiso 1 1 calc R U . . .
H57C H 0.2106 0.2218 0.5167 0.337 Uiso 1 1 calc R U . . .
C58 C 0.1635(5) 0.2027(4) 0.54514(17) 0.251(7) Uiso 1 1 d D . . . .
H58A H 0.1449 0.2047 0.5533 0.377 Uiso 1 1 calc R U . . .
H58B H 0.1905 0.2118 0.5504 0.377 Uiso 1 1 calc R U . . .
H58C H 0.1516 0.1738 0.5414 0.377 Uiso 1 1 calc R U . . .
C59 C 0.1367(4) 0.2158(4) 0.51599(16) 0.203(5) Uiso 1 1 d . . . . .
H59A H 0.1095 0.2065 0.5211 0.304 Uiso 1 1 calc R U . . .
H59B H 0.1365 0.1925 0.5102 0.304 Uiso 1 1 calc R U . . .
H59C H 0.1429 0.2381 0.5080 0.304 Uiso 1 1 calc R U . . .
C60 C -0.0330(4) 0.1848(4) 0.52908(17) 0.212(5) Uiso 1 1 d . . . . .
H60A H -0.0122 0.1816 0.5353 0.318 Uiso 1 1 calc R U . . .
H60B H -0.0210 0.1991 0.5185 0.318 Uiso 1 1 calc R U . . .
H60C H -0.0570 0.1574 0.5268 0.318 Uiso 1 1 calc R U . . .
C61 C -0.0627(6) 0.1766(6) 0.5557(3) 0.324(10) Uiso 1 1 d . . . . .
H61A H -0.0730 0.1888 0.5639 0.486 Uiso 1 1 calc R U . . .
H61B H -0.0851 0.1490 0.5526 0.486 Uiso 1 1 calc R U . . .
H61C H -0.0397 0.1743 0.5606 0.486 Uiso 1 1 calc R U . . .
C62 C -0.0866(5) 0.2076(6) 0.5360(2) 0.303(9) Uiso 1 1 d D . . . .
H62A H -0.0883 0.2264 0.5441 0.455 Uiso 1 1 calc R U . . .
H62B H -0.0877 0.2169 0.5246 0.455 Uiso 1 1 calc R U . . .
H62C H -0.1100 0.1795 0.5376 0.455 Uiso 1 1 calc R U . . .
C63 C 0.0778(5) 0.3699(5) 0.4673(2) 0.277(8) Uiso 1 1 d . . . . .
H63A H 0.0808 0.3491 0.4737 0.415 Uiso 1 1 calc R U . . .
H63B H 0.1046 0.3957 0.4667 0.415 Uiso 1 1 calc R U . . .
H63C H 0.0684 0.3595 0.4559 0.415 Uiso 1 1 calc R U . . .
C64 C 0.0011(5) 0.3358(5) 0.4789(2) 0.262(7) Uiso 1 1 d . . . . .
H64A H 0.0061 0.3185 0.4867 0.392 Uiso 1 1 calc R U . . .
H64B H -0.0074 0.3218 0.4681 0.392 Uiso 1 1 calc R U . . .
H64C H -0.0210 0.3403 0.4833 0.392 Uiso 1 1 calc R U . . .
C65 C 0.0435(3) 0.4161(3) 0.46829(13) 0.164(4) Uiso 1 1 d . . . . .
H65A H 0.0716 0.4347 0.4641 0.246 Uiso 1 1 calc R U . . .
H65B H 0.0360 0.4310 0.4764 0.246 Uiso 1 1 calc R U . . .
H65C H 0.0239 0.4066 0.4590 0.246 Uiso 1 1 calc R U . . .
C66 C 0.2718(5) 0.4106(5) 0.4720(2) 0.263(7) Uiso 1 1 d . . . . .
H66A H 0.2929 0.4221 0.4808 0.394 Uiso 1 1 calc R U . . .
H66B H 0.2853 0.4163 0.4611 0.394 Uiso 1 1 calc R U . . .
H66C H 0.2545 0.3805 0.4736 0.394 Uiso 1 1 calc R U . . .
C67 C 0.2048(5) 0.4083(5) 0.4651(2) 0.254(7) Uiso 1 1 d . . . . .
H67A H 0.2088 0.3999 0.4540 0.381 Uiso 1 1 calc R U . . .
H67B H 0.1915 0.4253 0.4640 0.381 Uiso 1 1 calc R U . . .
H67C H 0.1870 0.3836 0.4718 0.381 Uiso 1 1 calc R U . . .
C68 C 0.2799(6) 0.4785(5) 0.4699(2) 0.317(10) Uiso 1 1 d D . . . .
H68A H 0.3028 0.4852 0.4776 0.476 Uiso 1 1 calc R U . . .
H68B H 0.2898 0.4814 0.4584 0.476 Uiso 1 1 calc R U . . .
H68C H 0.2692 0.4975 0.4718 0.476 Uiso 1 1 calc R U . . .
C78 C 0.0347(4) 0.1283(4) 0.77368(15) 0.190(4) Uiso 1 1 d . . . . .
H78A H 0.0271 0.1087 0.7830 0.285 Uiso 1 1 calc R U . . .
H78B H 0.0631 0.1372 0.7701 0.285 Uiso 1 1 calc R U . . .
H78C H 0.0156 0.1147 0.7643 0.285 Uiso 1 1 calc R U . . .
C79 C -0.0042(4) 0.1564(4) 0.78958(16) 0.210(5) Uiso 1 1 d . . . . .
H79A H -0.0267 0.1538 0.7824 0.315 Uiso 1 1 calc R U . . .
H79B H 0.0043 0.1798 0.7972 0.315 Uiso 1 1 calc R U . . .
H79C H -0.0138 0.1308 0.7960 0.315 Uiso 1 1 calc R U . . .
C80 C 0.0700(5) 0.1871(5) 0.7919(2) 0.299(9) Uiso 1 1 d D . . . .
H80A H 0.0768 0.1671 0.7967 0.449 Uiso 1 1 calc R U . . .
H80B H 0.0619 0.1997 0.8008 0.449 Uiso 1 1 calc R U . . .
H80C H 0.0942 0.2088 0.7860 0.449 Uiso 1 1 calc R U . . .
C81 C 0.2217(2) 0.3692(2) 0.60637(8) 0.0904(18) Uani 1 1 d . . . . .
C82 C 0.26085(17) 0.3727(2) 0.60697(8) 0.0867(18) Uani 1 1 d . . . . .
H82A H 0.2808 0.3871 0.5985 0.104 Uiso 1 1 calc R U . . .
C83 C 0.27003(17) 0.35454(19) 0.62039(8) 0.0780(16) Uani 1 1 d . . . . .
C84 C 0.24354(19) 0.33744(19) 0.63320(8) 0.0814(16) Uani 1 1 d . . . . .
H84A H 0.2505 0.3262 0.6425 0.098 Uiso 1 1 calc R U . . .
C85 C 0.20561(19) 0.3365(2) 0.63259(7) 0.0816(16) Uani 1 1 d . . . . .
C86 C 0.1952(2) 0.3525(2) 0.61949(8) 0.096(2) Uani 1 1 d . . . . .
H86A H 0.1694 0.3519 0.6195 0.116 Uiso 1 1 calc R U . . .
C87 C 0.2071(2) 0.3825(2) 0.59188(8) 0.094(2) Uani 1 1 d . . . . .
C88 C 0.31105(18) 0.3552(2) 0.62070(9) 0.0807(16) Uani 1 1 d . . . . .
C89 C 0.14531(18) 0.32275(19) 0.65044(7) 0.0797(16) Uani 1 1 d . . . . .
H89A H 0.1411 0.3446 0.6467 0.096 Uiso 1 1 calc R U . . .
C90 C 0.05758(18) 0.3812(2) 0.61480(7) 0.0805(16) Uani 1 1 d . . . . .
C91 C 0.05635(18) 0.35577(19) 0.62775(7) 0.0806(16) Uani 1 1 d . . . . .
H91A H 0.0657 0.3366 0.6259 0.097 Uiso 1 1 calc R U . . .
C92 C 0.04184(18) 0.35811(19) 0.64311(8) 0.0834(17) Uani 1 1 d . . . . .
C93 C 0.02765(19) 0.3858(2) 0.64571(8) 0.0900(18) Uani 1 1 d . . . . .
H93A H 0.0160 0.3865 0.6562 0.108 Uiso 1 1 calc R U . . .
C94 C 0.0306(2) 0.4124(2) 0.63295(9) 0.095(2) Uani 1 1 d . . . . .
C95 C 0.0428(2) 0.4082(2) 0.61747(8) 0.0922(19) Uani 1 1 d . . . . .
H95A H 0.0413 0.4239 0.6084 0.111 Uiso 1 1 calc R U . . .
C96 C 0.07153(19) 0.3789(2) 0.59761(8) 0.0813(16) Uani 1 1 d . . . . .
C97 C 0.0396(2) 0.3316(2) 0.65744(8) 0.0883(18) Uani 1 1 d . . . . .
C98 C 0.0007(2) 0.4552(2) 0.62408(9) 0.0927(19) Uani 1 1 d . . . . .
H98A H -0.0045 0.4476 0.6126 0.111 Uiso 1 1 calc R U . . .
C99 C 0.4308(2) 0.5057(2) 0.58595(8) 0.0879(18) Uani 1 1 d . . . . .
C100 C 0.3932(2) 0.4978(2) 0.58215(9) 0.0971(19) Uani 1 1 d . . . . .
H10B H 0.3705 0.4732 0.5866 0.117 Uiso 1 1 calc R U . . .
C101 C 0.3846(2) 0.5224(2) 0.57232(9) 0.0947(19) Uani 1 1 d . . . . .
C102 C 0.4191(2) 0.5608(2) 0.56678(8) 0.0904(18) Uani 1 1 d . . . . .
H10C H 0.4147 0.5798 0.5604 0.109 Uiso 1 1 calc R U . . .
C103 C 0.45848(19) 0.56960(19) 0.57084(8) 0.0843(17) Uani 1 1 d . . . . .
C104 C 0.46388(19) 0.54252(19) 0.58034(8) 0.0839(17) Uani 1 1 d . . . . .
H10D H 0.4913 0.5491 0.5832 0.101 Uiso 1 1 calc R U . . .
C105 C 0.4355(2) 0.4739(2) 0.59594(9) 0.0911(18) Uani 1 1 d . . . . .
C106 C 0.4934(2) 0.6098(2) 0.56403(8) 0.0871(17) Uani 1 1 d . . . . .
C107 C 0.3099(2) 0.4753(3) 0.56819(9) 0.103(2) Uani 1 1 d . . . . .
H10A H 0.3085 0.4502 0.5717 0.123 Uiso 1 1 calc R U . . .

loop_
_atom_site_aniso_label
_atom_site_aniso_U_11
_atom_site_aniso_U_22
_atom_site_aniso_U_33
_atom_site_aniso_U_23
_atom_site_aniso_U_13
_atom_site_aniso_U_12
Co1 0.0862(6) 0.1228(7) 0.0761(5) 0.0015(5) 0.0010(4) 0.0637(6)
Co2 0.0806(5) 0.1034(6) 0.0650(5) -0.0009(4) 0.0001(4) 0.0556(5)
Co3 0.0790(5) 0.0923(6) 0.0701(5) 0.0048(4) -0.0004(4) 0.0489(5)
Co4 0.0855(6) 0.0994(6) 0.0911(6) 0.0075(5) 0.0060(5) 0.0531(5)
Co5 0.0650(5) 0.0702(5) 0.0944(6) -0.0001(4) 0.0005(4) 0.0325(4)
Co6 0.0658(5) 0.0680(5) 0.0840(5) 0.0056(4) 0.0109(4) 0.0333(4)
Co7 0.0668(5) 0.0682(5) 0.0739(5) 0.0092(4) 0.0095(4) 0.0347(4)
Co8 0.0722(5) 0.0737(5) 0.0805(5) 0.0040(4) 0.0004(4) 0.0425(4)
S1 0.1362(16) 0.1392(17) 0.0928(12) 0.0241(11) 0.0358(11) 0.0912(15)
S2 0.1369(16) 0.1003(13) 0.0934(12) 0.0075(10) 0.0206(11) 0.0678(12)
S3 0.0869(12) 0.1529(18) 0.0843(11) 0.0206(11) -0.0127(9) 0.0534(12)
S4 0.1090(14) 0.1443(17) 0.1022(13) 0.0441(12) 0.0179(11) 0.0696(14)
S5 0.0895(11) 0.0960(12) 0.1051(12) 0.0037(9) -0.0029(9) 0.0624(10)
S6 0.0871(11) 0.0838(11) 0.1147(13) -0.0194(9) -0.0093(10) 0.0464(9)
S7 0.0636(9) 0.0894(11) 0.0933(11) 0.0107(8) 0.0031(8) 0.0353(8)
S8 0.1063(13) 0.1289(14) 0.0777(10) 0.0217(10) 0.0099(9) 0.0816(12)
Cl1 0.1005(12) 0.1012(13) 0.1206(14) 0.0077(10) 0.0048(10) 0.0473(10)
Cl2 0.1405(17) 0.1406(17) 0.1156(15) -0.0100(13) -0.0057(13) 0.0773(15)
O1 0.104(3) 0.102(3) 0.070(2) 0.010(2) 0.020(2) 0.067(3)
O2 0.081(3) 0.083(3) 0.082(3) -0.001(2) -0.022(2) 0.029(2)
O3 0.081(3) 0.087(3) 0.069(2) 0.002(2) -0.006(2) 0.045(2)
O4 0.097(3) 0.117(3) 0.074(3) 0.010(2) 0.012(2) 0.066(3)
O5 0.075(2) 0.058(2) 0.088(2) 0.0115(18) 0.0082(19) 0.0429(19)
O6 0.069(2) 0.066(2) 0.088(3) 0.001(2) 0.0119(19) 0.033(2)
O7 0.060(2) 0.071(2) 0.076(2) 0.0115(19) 0.0119(19) 0.028(2)
O8 0.082(3) 0.073(2) 0.080(2) 0.014(2) 0.005(2) 0.045(2)
O9 0.084(3) 0.171(5) 0.082(3) 0.017(3) 0.002(2) 0.080(3)
O10 0.086(3) 0.213(6) 0.081(3) 0.019(3) 0.007(2) 0.090(4)
O11 0.065(2) 0.104(3) 0.085(3) 0.011(2) 0.007(2) 0.044(2)
O12 0.069(3) 0.109(3) 0.095(3) 0.024(2) 0.012(2) 0.053(2)
O13 0.088(3) 0.113(3) 0.073(2) 0.011(2) 0.009(2) 0.069(3)
O14 0.105(3) 0.128(4) 0.080(3) 0.024(3) 0.016(2) 0.078(3)
O15 0.095(3) 0.107(3) 0.096(3) 0.029(2) 0.027(2) 0.068(3)
O16 0.090(3) 0.097(3) 0.074(2) 0.016(2) 0.014(2) 0.059(2)
O17 0.069(3) 0.089(3) 0.124(4) 0.029(3) 0.007(2) 0.038(3)
O18 0.077(3) 0.071(3) 0.114(3) 0.006(2) -0.012(2) 0.029(2)
O19 0.107(3) 0.082(3) 0.106(3) 0.013(2) -0.004(3) 0.048(3)
O20 0.097(3) 0.065(2) 0.089(3) 0.001(2) -0.008(2) 0.039(2)
O21 0.103(4) 0.114(4) 0.236(7) 0.005(4) 0.035(4) 0.051(3)
N1 0.073(3) 0.109(4) 0.085(3) 0.018(3) 0.015(3) 0.050(3)
N2 0.106(5) 0.127(5) 0.143(5) 0.043(4) 0.041(4) 0.066(4)
N3 0.110(5) 0.123(5) 0.157(6) 0.044(4) 0.057(4) 0.068(4)
N4 0.078(3) 0.094(4) 0.096(4) 0.012(3) 0.012(3) 0.050(3)
N5 0.112(4) 0.129(5) 0.079(4) 0.007(3) 0.027(3) 0.081(4)
N6 0.235(9) 0.240(9) 0.126(6) -0.016(6) -0.017(6) 0.202(8)
N7 0.239(9) 0.220(9) 0.146(7) -0.021(6) -0.017(6) 0.192(8)
N8 0.108(4) 0.129(5) 0.091(4) 0.031(4) 0.021(3) 0.081(4)
N9 0.093(5) 0.098(4) 0.118(4) 0.015(3) -0.018(3) 0.058(4)
N10 0.107(6) 0.146(6) 0.173(7) 0.023(5) 0.003(5) 0.066(5)
N12 0.094(4) 0.133(6) 0.102(4) 0.017(4) -0.005(3) 0.065(4)
N11 0.092(5) 0.142(6) 0.155(6) 0.022(5) -0.005(4) 0.061(5)
C1 0.123(6) 0.116(6) 0.071(4) 0.017(4) 0.019(4) 0.083(5)
C2 0.124(6) 0.132(6) 0.079(4) 0.012(4) 0.015(4) 0.091(5)
C3 0.156(8) 0.125(7) 0.109(5) 0.019(5) 0.025(5) 0.101(7)
C4 0.178(9) 0.115(7) 0.153(8) -0.029(6) 0.010(7) 0.103(7)
C5 0.174(8) 0.111(6) 0.127(6) 0.005(5) 0.037(6) 0.089(6)
C6 0.145(7) 0.121(6) 0.089(5) 0.025(5) 0.019(4) 0.090(6)
C7 0.079(5) 0.106(6) 0.070(4) -0.003(4) 0.001(3) 0.041(4)
C8 0.109(6) 0.102(6) 0.081(4) -0.009(4) 0.006(4) 0.042(5)
C9 0.112(7) 0.120(7) 0.174(9) -0.043(7) 0.039(7) 0.020(7)
C10 0.103(7) 0.111(8) 0.224(12) -0.054(8) 0.033(8) 0.017(7)
C11 0.097(6) 0.178(10) 0.120(7) -0.059(7) -0.021(5) 0.039(7)
C12 0.100(5) 0.101(5) 0.079(4) -0.002(4) 0.002(4) 0.037(5)
C13 0.094(5) 0.113(6) 0.088(5) 0.010(4) -0.021(4) 0.044(5)
C14 0.128(7) 0.184(9) 0.085(5) 0.022(5) -0.017(5) 0.053(7)
C15 0.175(10) 0.281(14) 0.076(6) 0.041(7) -0.019(6) 0.051(9)
C16 0.170(11) 0.326(18) 0.095(7) -0.018(9) -0.055(8) 0.082(11)
C17 0.159(10) 0.259(13) 0.092(6) -0.001(7) -0.038(6) 0.081(10)
C18 0.114(6) 0.187(9) 0.082(5) 0.021(5) -0.018(5) 0.053(6)
C19 0.107(5) 0.115(6) 0.076(5) 0.025(4) 0.010(4) 0.050(5)
C20 0.119(6) 0.120(6) 0.084(5) 0.038(4) 0.014(4) 0.064(5)
C21 0.277(13) 0.177(9) 0.066(5) 0.009(5) -0.027(6) 0.130(10)
C22 0.43(2) 0.213(12) 0.070(6) 0.028(7) 0.055(9) 0.205(14)
C23 0.334(16) 0.209(11) 0.101(7) 0.056(7) 0.089(8) 0.208(12)
C24 0.153(7) 0.107(5) 0.089(5) 0.017(4) 0.017(4) 0.085(5)
C25 0.063(4) 0.072(4) 0.093(4) 0.010(4) 0.019(3) 0.032(3)
C26 0.072(4) 0.071(4) 0.120(5) 0.014(4) 0.022(4) 0.042(3)
C27 0.069(4) 0.094(5) 0.144(7) 0.020(5) 0.002(4) 0.042(4)
C28 0.069(4) 0.073(5) 0.169(7) -0.001(5) 0.000(5) 0.037(4)
C29 0.079(4) 0.078(5) 0.159(7) -0.032(4) -0.024(4) 0.044(4)
C30 0.087(4) 0.083(5) 0.111(5) -0.004(4) -0.003(4) 0.051(4)
C31 0.086(5) 0.057(4) 0.089(4) 0.000(3) -0.007(3) 0.028(4)
C32 0.076(4) 0.066(4) 0.130(5) -0.015(4) -0.014(4) 0.031(4)
C33 0.108(6) 0.105(6) 0.178(8) -0.034(5) -0.053(6) 0.058(5)
C34 0.084(6) 0.086(6) 0.260(12) -0.042(6) -0.042(6) 0.032(5)
C35 0.067(4) 0.076(5) 0.219(9) -0.011(5) -0.026(5) 0.025(4)
C36 0.066(4) 0.065(4) 0.120(5) -0.009(3) -0.013(3) 0.030(3)
C37 0.057(4) 0.076(4) 0.105(5) 0.024(4) 0.022(4) 0.030(3)
C38 0.074(4) 0.107(5) 0.111(5) 0.043(4) 0.018(4) 0.040(4)
C39 0.077(5) 0.212(10) 0.145(8) 0.083(7) 0.008(5) 0.050(6)
C40 0.079(6) 0.308(16) 0.199(11) 0.151(11) 0.042(7) 0.062(8)
C41 0.080(5) 0.233(11) 0.133(7) 0.098(7) 0.021(5) 0.066(6)
C42 0.090(5) 0.118(5) 0.096(5) 0.045(4) 0.040(4) 0.063(4)
C43 0.088(4) 0.066(4) 0.077(4) 0.012(3) 0.001(3) 0.046(3)
C44 0.091(4) 0.093(4) 0.070(4) 0.021(3) 0.004(3) 0.060(4)
C45 0.143(7) 0.122(6) 0.128(6) 0.013(5) -0.001(5) 0.088(6)
C46 0.163(8) 0.138(7) 0.097(5) 0.045(5) 0.045(5) 0.090(6)
C47 0.140(6) 0.106(5) 0.103(5) 0.033(4) 0.007(5) 0.084(5)
C48 0.113(5) 0.092(4) 0.084(4) 0.003(4) -0.004(4) 0.068(4)
C81 0.084(4) 0.129(6) 0.074(4) -0.002(4) -0.002(4) 0.065(4)
C82 0.059(4) 0.113(5) 0.084(4) 0.011(4) 0.009(3) 0.040(4)
C83 0.067(4) 0.092(4) 0.080(4) 0.003(3) -0.001(3) 0.044(3)
C84 0.081(4) 0.091(4) 0.078(4) 0.007(3) 0.012(3) 0.048(4)
C85 0.079(4) 0.099(5) 0.068(4) 0.001(3) -0.004(3) 0.045(4)
C86 0.074(4) 0.146(6) 0.076(4) -0.004(4) 0.003(3) 0.060(4)
C87 0.080(5) 0.152(6) 0.067(4) 0.005(4) 0.004(4) 0.070(5)
C88 0.062(4) 0.093(4) 0.089(5) -0.007(4) -0.006(4) 0.040(3)
C89 0.060(4) 0.090(4) 0.086(4) 0.020(4) 0.015(3) 0.034(3)
C90 0.081(4) 0.108(5) 0.064(4) 0.015(3) 0.014(3) 0.056(4)
C91 0.078(4) 0.096(4) 0.077(4) 0.002(3) 0.010(3) 0.050(4)
C92 0.077(4) 0.091(4) 0.095(5) 0.020(4) 0.017(3) 0.053(4)
C93 0.092(5) 0.104(5) 0.085(4) 0.011(4) 0.019(3) 0.057(4)
C94 0.110(5) 0.115(5) 0.100(5) 0.035(4) 0.035(4) 0.086(5)
C95 0.102(5) 0.107(5) 0.088(5) 0.030(4) 0.028(4) 0.068(4)
C96 0.082(4) 0.095(5) 0.076(4) 0.011(3) 0.007(3) 0.052(4)
C97 0.086(5) 0.091(5) 0.083(4) 0.003(4) 0.002(4) 0.041(4)
C98 0.120(5) 0.098(5) 0.091(4) 0.005(4) 0.011(4) 0.078(5)
C99 0.076(4) 0.080(4) 0.106(5) -0.004(4) -0.024(4) 0.037(4)
C100 0.093(5) 0.095(5) 0.104(5) 0.002(4) -0.011(4) 0.047(4)
C101 0.085(5) 0.085(5) 0.114(5) 0.009(4) -0.003(4) 0.042(4)
C102 0.105(5) 0.088(5) 0.086(4) 0.006(3) -0.008(4) 0.054(4)
C103 0.072(4) 0.082(4) 0.101(4) 0.000(4) -0.013(3) 0.040(4)
C104 0.077(4) 0.074(4) 0.097(4) 0.006(3) -0.013(3) 0.034(4)
C105 0.077(5) 0.067(4) 0.119(5) 0.013(4) 0.008(4) 0.028(4)
C106 0.082(5) 0.090(5) 0.084(4) 0.000(4) -0.002(4) 0.039(4)
C107 0.081(5) 0.117(6) 0.111(5) 0.004(4) -0.019(4) 0.049(5)

_geom_special_details            
;
 All esds (except the esd in the dihedral angle between two l.s. planes)
 are estimated using the full covariance matrix.  The cell esds are taken
 into account individually in the estimation of esds in distances, angles
 and torsion angles; correlations between esds in cell parameters are only
 used when they are defined by crystal symmetry.  An approximate (isotropic)
 treatment of cell esds is used for estimating esds involving l.s. planes.
;

loop_
_geom_bond_atom_site_label_1
_geom_bond_atom_site_label_2
_geom_bond_distance
_geom_bond_site_symmetry_2
_geom_bond_publ_flag
Co1 O1 1.980(4) . ?
Co1 O4 2.000(4) . ?
Co1 O9 2.085(4) . ?
Co1 N12 2.112(7) . ?
Co1 S1 2.483(2) . ?
Co1 Cl2 2.684(2) . ?
Co2 O10 1.946(5) . ?
Co2 O2 1.954(4) . ?
Co2 O1 2.011(4) . ?
Co2 O13 2.028(4) . ?
Co2 S2 2.474(2) . ?
Co2 Cl2 2.670(3) . ?
Co3 O3 1.965(4) . ?
Co3 O2 1.980(4) . ?
Co3 O14 1.998(4) . ?
Co3 O20 2.014(4) 3_565 ?
Co3 S3 2.541(2) . ?
Co4 O3 1.991(4) . ?
Co4 O4 2.028(4) . ?
Co4 O19 2.044(4) 3_565 ?
Co4 O21 2.084(6) . ?
Co4 S4 2.523(2) . ?
Co4 Cl2 2.610(2) . ?
Co5 O8 1.982(4) . ?
Co5 O5 1.984(4) . ?
Co5 O18 2.074(4) 14_456 ?
Co5 N8 2.103(5) 15_556 ?
Co5 S5 2.4830(18) . ?
Co5 Cl1 2.607(2) . ?
Co6 O6 1.978(4) . ?
Co6 O5 2.020(3) . ?
Co6 N4 2.066(5) . ?
Co6 O15 2.094(4) . ?
Co6 S6 2.4964(19) . ?
Co6 Cl1 2.695(2) . ?
Co7 O7 1.980(4) . ?
Co7 O6 1.981(4) . ?
Co7 O16 1.988(4) . ?
Co7 O12 2.015(4) 14_456 ?
Co7 S7 2.5096(18) . ?
Co7 Cl1 2.719(2) . ?
Co8 O8 1.996(4) . ?
Co8 O7 1.998(4) . ?
Co8 O17 2.010(4) 14_456 ?
Co8 O11 2.017(4) 14_456 ?
Co8 S8 2.5320(19) . ?
Co8 Cl1 2.718(2) . ?
S1 C24 1.755(7) . ?
S1 C2 1.793(8) . ?
S2 C6 1.769(8) . ?
S2 C8 1.776(8) . ?
S3 C12 1.779(8) . ?
S3 C14 1.793(9) . ?
S4 C20 1.734(8) . ?
S4 C18 1.773(9) . ?
S5 C48 1.774(7) . ?
S5 C26 1.783(7) . ?
S6 C32 1.758(7) . ?
S6 C30 1.772(7) . ?
S7 C38 1.776(7) . ?
S7 C36 1.790(6) . ?
S8 C42 1.781(8) . ?
S8 C44 1.782(6) . ?
O1 C1 1.320(8) . ?
O2 C7 1.289(7) . ?
O3 C13 1.338(7) . ?
O4 C19 1.311(8) . ?
O5 C25 1.302(7) . ?
O6 C31 1.331(7) . ?
O7 C37 1.273(6) . ?
O8 C43 1.286(6) . ?
O9 C87 1.268(7) . ?
O10 C87 1.240(7) . ?
O11 C88 1.270(7) . ?
O11 Co8 2.016(4) 15_556 ?
O12 C88 1.236(7) . ?
O12 Co7 2.015(4) 15_556 ?
O13 C96 1.257(7) . ?
O14 C96 1.252(7) . ?
O15 C97 1.248(7) . ?
O16 C97 1.283(7) . ?
O17 C105 1.245(7) . ?
O17 Co8 2.010(4) 15_556 ?
O18 C105 1.272(8) . ?
O18 Co5 2.074(4) 15_556 ?
O19 C106 1.234(8) . ?
O19 Co4 2.044(4) 2_665 ?
O20 C106 1.270(7) . ?
O20 Co3 2.014(4) 2_665 ?
N1 C89 1.313(7) . ?
N1 N2 1.367(7) . ?
N1 C85 1.438(8) . ?
N2 N3 1.276(7) . ?
N3 N4 1.416(7) . ?
N4 C89 1.301(7) . ?
N5 N6 1.310(8) . ?
N5 C98 1.333(8) . ?
N5 C94 1.387(8) . ?
N6 N7 1.306(9) . ?
N7 N8 1.363(9) . ?
N8 C98 1.303(8) . ?
N8 Co5 2.104(5) 14_456 ?
N9 C107 1.295(8) . ?
N9 N10 1.335(8) . ?
N9 C101 1.420(8) . ?
N10 N11 1.320(8) . ?
N12 C107 1.312(8) . ?
N12 N11 1.324(8) . ?
C1 C6 1.367(10) . ?
C1 C2 1.412(9) . ?
C2 C3 1.350(10) . ?
C3 C4 1.390(11) . ?
C3 H3A 0.9500 . ?
C4 C5 1.419(11) . ?
C4 C49 1.620(14) . ?
C5 C6 1.398(10) . ?
C5 H5A 0.9500 . ?
C7 C8 1.384(10) . ?
C7 C12 1.411(9) . ?
C8 C9 1.398(11) . ?
C9 C10 1.357(15) . ?
C9 H9A 0.9500 . ?
C10 C11 1.399(14) . ?
C10 C50 1.569(17) . ?
C11 C12 1.366(11) . ?
C11 H11A 0.9500 . ?
C13 C18 1.385(10) . ?
C13 C14 1.413(10) . ?
C14 C15 1.418(12) . ?
C15 C16 1.432(15) . ?
C15 H15A 0.9500 . ?
C16 C17 1.384(15) . ?
C16 C51 1.660(16) . ?
C17 C18 1.430(12) . ?
C17 H17A 0.9500 . ?
C19 C20 1.398(9) . ?
C19 C24 1.426(10) . ?
C20 C21 1.360(11) . ?
C21 C22 1.459(15) . ?
C21 H21A 0.9500 . ?
C22 C23 1.373(14) . ?
C22 C52 1.600(18) . ?
C23 C24 1.381(10) . ?
C23 H23A 0.9500 . ?
C25 C26 1.413(9) . ?
C25 C30 1.421(9) . ?
C26 C27 1.391(9) . ?
C27 C28 1.365(10) . ?
C27 H27 0.9500 . ?
C28 C29 1.370(10) . ?
C28 C53 1.544(11) . ?
C29 C30 1.393(9) . ?
C29 H29A 0.9500 . ?
C31 C32 1.364(8) . ?
C31 C36 1.433(8) . ?
C32 C33 1.404(9) . ?
C33 C34 1.382(11) . ?
C33 H33A 0.9500 . ?
C34 C35 1.369(11) . ?
C34 C54 1.611(14) . ?
C35 C36 1.347(9) . ?
C35 H35A 0.9500 . ?
C37 C42 1.385(9) . ?
C37 C38 1.423(9) . ?
C38 C39 1.405(10) . ?
C39 C40 1.407(13) . ?
C39 H39A 0.9500 . ?
C40 C41 1.361(13) . ?
C40 C55 1.73(3) . ?
C40 C55' 1.74(3) . ?
C41 C42 1.336(9) . ?
C41 H41A 0.9500 . ?
C43 C44 1.364(8) . ?
C43 C48 1.403(8) . ?
C44 C45 1.352(9) . ?
C45 C46 1.425(10) . ?
C45 H45A 0.9500 . ?
C46 C47 1.339(10) . ?
C46 C56 1.568(13) . ?
C47 C48 1.396(9) . ?
C47 H47A 0.9500 . ?
C49 C57 1.472(15) . ?
C49 C59 1.499(14) . ?
C49 C58 1.605(9) . ?
C50 C60 1.373(16) . ?
C50 C62 1.543(9) . ?
C50 C61 1.71(2) . ?
C51 C65 1.512(14) . ?
C51 C64 1.586(17) . ?
C51 C63 1.704(18) . ?
C52 C67 1.401(18) . ?
C52 C66 1.599(19) . ?
C52 C68 1.613(9) . ?
C53 C69' 1.25(3) . ?
C53 C71 1.403(14) . ?
C53 C70 1.454(15) . ?
C53 C70' 1.59(3) . ?
C53 C69 1.602(16) . ?
C53 C71' 1.62(3) . ?
C69 H69A 0.9800 . ?
C69 H69B 0.9800 . ?
C69 H69C 0.9800 . ?
C70 H70A 0.9800 . ?
C70 H70B 0.9800 . ?
C70 H70C 0.9800 . ?
C71 H71A 0.9800 . ?
C71 H71B 0.9800 . ?
C71 H71C 0.9800 . ?
C69' H69D 0.9800 . ?
C69' H69E 0.9800 . ?
C69' H69F 0.9800 . ?
C70' H70D 0.9800 . ?
C70' H70E 0.9800 . ?
C70' H70F 0.9800 . ?
C71' H71D 0.9800 . ?
C71' H71E 0.9800 . ?
C71' H71F 0.9800 . ?
C54 C74' 1.27(2) . ?
C54 C73 1.40(2) . ?
C54 C72 1.50(2) . ?
C54 C72' 1.53(2) . ?
C54 C73' 1.599(9) . ?
C54 C74 1.62(2) . ?
C72 H72A 0.9800 . ?
C72 H72B 0.9800 . ?
C72 H72C 0.9800 . ?
C73 H73A 0.9800 . ?
C73 H73B 0.9800 . ?
C73 H73C 0.9800 . ?
C74 H74D 0.9800 . ?
C74 H74E 0.9800 . ?
C74 H74F 0.9800 . ?
C72' H72D 0.9800 . ?
C72' H72E 0.9800 . ?
C72' H72F 0.9800 . ?
C73' H73D 0.9800 . ?
C73' H73E 0.9800 . ?
C73' H73F 0.9800 . ?
C74' H74A 0.9800 . ?
C74' H74B 0.9800 . ?
C74' H74C 0.9800 . ?
C56 C78 1.432(13) . ?
C56 C79 1.500(14) . ?
C56 C80 1.614(9) . ?
C55 C77 1.21(3) . ?
C55 C75 1.610(10) . ?
C55 C76 1.611(10) . ?
C75 H75A 0.9800 . ?
C75 H75B 0.9800 . ?
C75 H75C 0.9800 . ?
C76 H76A 0.9800 . ?
C76 H76B 0.9800 . ?
C76 H76C 0.9800 . ?
C77 H77A 0.9800 . ?
C77 H77B 0.9800 . ?
C77 H77C 0.9800 . ?
C55' C77' 1.43(3) . ?
C55' C76' 1.58(3) . ?
C55' C75' 1.66(4) . ?
C75' H75D 0.9800 . ?
C75' H75E 0.9800 . ?
C75' H75F 0.9800 . ?
C76' H76D 0.9800 . ?
C76' H76E 0.9800 . ?
C76' H76F 0.9800 . ?
C77' H77D 0.9800 . ?
C77' H77E 0.9800 . ?
C77' H77F 0.9800 . ?
C57 H57A 0.9800 . ?
C57 H57B 0.9800 . ?
C57 H57C 0.9800 . ?
C58 H58A 0.9800 . ?
C58 H58B 0.9800 . ?
C58 H58C 0.9800 . ?
C59 H59A 0.9800 . ?
C59 H59B 0.9800 . ?
C59 H59C 0.9800 . ?
C60 H60A 0.9800 . ?
C60 H60B 0.9800 . ?
C60 H60C 0.9800 . ?
C61 H61A 0.9800 . ?
C61 H61B 0.9800 . ?
C61 H61C 0.9800 . ?
C62 H62A 0.9800 . ?
C62 H62B 0.9800 . ?
C62 H62C 0.9800 . ?
C63 H63A 0.9800 . ?
C63 H63B 0.9800 . ?
C63 H63C 0.9800 . ?
C64 H64A 0.9800 . ?
C64 H64B 0.9800 . ?
C64 H64C 0.9800 . ?
C65 H65A 0.9800 . ?
C65 H65B 0.9800 . ?
C65 H65C 0.9800 . ?
C66 H66A 0.9800 . ?
C66 H66B 0.9800 . ?
C66 H66C 0.9800 . ?
C67 H67A 0.9800 . ?
C67 H67B 0.9800 . ?
C67 H67C 0.9800 . ?
C68 H68A 0.9800 . ?
C68 H68B 0.9800 . ?
C68 H68C 0.9800 . ?
C78 H78A 0.9800 . ?
C78 H78B 0.9800 . ?
C78 H78C 0.9800 . ?
C79 H79A 0.9800 . ?
C79 H79B 0.9800 . ?
C79 H79C 0.9800 . ?
C80 H80A 0.9800 . ?
C80 H80B 0.9800 . ?
C80 H80C 0.9800 . ?
C81 C86 1.360(8) . ?
C81 C82 1.398(8) . ?
C81 C87 1.469(9) . ?
C82 C83 1.401(8) . ?
C82 H82A 0.9500 . ?
C83 C84 1.343(8) . ?
C83 C88 1.516(8) . ?
C84 C85 1.396(8) . ?
C84 H84A 0.9500 . ?
C85 C86 1.354(8) . ?
C86 H86A 0.9500 . ?
C89 H89A 0.9500 . ?
C90 C95 1.383(8) . ?
C90 C91 1.388(8) . ?
C90 C96 1.488(8) . ?
C91 C92 1.364(8) . ?
C91 H91A 0.9500 . ?
C92 C93 1.388(8) . ?
C92 C97 1.488(9) . ?
C93 C94 1.389(8) . ?
C93 H93A 0.9500 . ?
C94 C95 1.358(8) . ?
C95 H95A 0.9500 . ?
C98 H98A 0.9500 . ?
C99 C100 1.316(8) . ?
C99 C104 1.382(8) . ?
C99 C105 1.507(9) . ?
C100 C101 1.362(9) . ?
C100 H10B 0.9500 . ?
C101 C102 1.433(9) . ?
C102 C103 1.372(8) . ?
C102 H10C 0.9500 . ?
C103 C104 1.356(8) . ?
C103 C106 1.510(9) . ?
C104 H10D 0.9500 . ?
C107 H10A 0.9500 . ?

loop_
_geom_angle_atom_site_label_1
_geom_angle_atom_site_label_2
_geom_angle_atom_site_label_3
_geom_angle
_geom_angle_site_symmetry_1
_geom_angle_site_symmetry_3
_geom_angle_publ_flag
O1 Co1 O4 92.85(17) . . ?
O1 Co1 O9 88.46(18) . . ?
O4 Co1 O9 176.54(19) . . ?
O1 Co1 N12 169.7(2) . . ?
O4 Co1 N12 95.5(2) . . ?
O9 Co1 N12 83.6(2) . . ?
O1 Co1 S1 81.64(13) . . ?
O4 Co1 S1 83.73(13) . . ?
O9 Co1 S1 99.64(14) . . ?
N12 Co1 S1 93.18(18) . . ?
O1 Co1 Cl2 82.42(13) . . ?
O4 Co1 Cl2 80.79(13) . . ?
O9 Co1 Cl2 96.21(13) . . ?
N12 Co1 Cl2 104.93(19) . . ?
S1 Co1 Cl2 157.13(8) . . ?
O10 Co2 O2 176.5(2) . . ?
O10 Co2 O1 89.11(18) . . ?
O2 Co2 O1 91.24(17) . . ?
O10 Co2 O13 87.63(17) . . ?
O2 Co2 O13 91.82(17) . . ?
O1 Co2 O13 175.48(19) . . ?
O10 Co2 S2 100.02(19) . . ?
O2 Co2 S2 83.46(14) . . ?
O1 Co2 S2 83.39(13) . . ?
O13 Co2 S2 100.26(13) . . ?
O10 Co2 Cl2 88.21(19) . . ?
O2 Co2 Cl2 88.40(13) . . ?
O1 Co2 Cl2 82.23(14) . . ?
O13 Co2 Cl2 94.53(13) . . ?
S2 Co2 Cl2 163.30(7) . . ?
O3 Co3 O2 90.06(16) . . ?
O3 Co3 O14 171.26(17) . . ?
O2 Co3 O14 88.20(17) . . ?
O3 Co3 O20 91.68(16) . 3_565 ?
O2 Co3 O20 174.81(17) . 3_565 ?
O14 Co3 O20 89.35(18) . 3_565 ?
O3 Co3 S3 82.40(12) . . ?
O2 Co3 S3 79.05(13) . . ?
O14 Co3 S3 105.64(14) . . ?
O20 Co3 S3 106.03(13) 3_565 . ?
O3 Co4 O4 99.91(17) . . ?
O3 Co4 O19 85.44(17) . 3_565 ?
O4 Co4 O19 169.85(18) . 3_565 ?
O3 Co4 O21 168.10(19) . . ?
O4 Co4 O21 91.4(2) . . ?
O19 Co4 O21 83.9(2) 3_565 . ?
O3 Co4 S4 81.01(12) . . ?
O4 Co4 S4 81.28(13) . . ?
O19 Co4 S4 108.22(14) 3_565 . ?
O21 Co4 S4 97.2(2) . . ?
O3 Co4 Cl2 85.86(12) . . ?
O4 Co4 Cl2 82.16(13) . . ?
O19 Co4 Cl2 89.67(14) 3_565 . ?
O21 Co4 Cl2 99.4(2) . . ?
S4 Co4 Cl2 156.73(8) . . ?
O8 Co5 O5 94.92(15) . . ?
O8 Co5 O18 88.30(16) . 14_456 ?
O5 Co5 O18 174.68(16) . 14_456 ?
O8 Co5 N8 169.2(2) . 15_556 ?
O5 Co5 N8 94.97(18) . 15_556 ?
O18 Co5 N8 82.18(19) 14_456 15_556 ?
O8 Co5 S5 81.13(11) . . ?
O5 Co5 S5 83.53(11) . . ?
O18 Co5 S5 101.17(13) 14_456 . ?
N8 Co5 S5 95.65(19) 15_556 . ?
O8 Co5 Cl1 85.23(11) . . ?
O5 Co5 Cl1 81.39(11) . . ?
O18 Co5 Cl1 94.69(13) 14_456 . ?
N8 Co5 Cl1 100.6(2) 15_556 . ?
S5 Co5 Cl1 158.68(7) . . ?
O6 Co6 O5 95.63(15) . . ?
O6 Co6 N4 166.22(19) . . ?
O5 Co6 N4 93.65(18) . . ?
O6 Co6 O15 89.68(16) . . ?
O5 Co6 O15 166.51(17) . . ?
N4 Co6 O15 83.54(18) . . ?
O6 Co6 S6 81.12(12) . . ?
O5 Co6 S6 83.75(11) . . ?
N4 Co6 S6 89.80(16) . . ?
O15 Co6 S6 109.38(14) . . ?
O6 Co6 Cl1 84.10(12) . . ?
O5 Co6 Cl1 78.56(11) . . ?
N4 Co6 Cl1 107.77(16) . . ?
O15 Co6 Cl1 89.70(14) . . ?
S6 Co6 Cl1 155.66(7) . . ?
O7 Co7 O6 91.19(15) . . ?
O7 Co7 O16 176.95(17) . . ?
O6 Co7 O16 90.84(16) . . ?
O7 Co7 O12 90.09(16) . 14_456 ?
O6 Co7 O12 174.35(17) . 14_456 ?
O16 Co7 O12 87.67(17) . 14_456 ?
O7 Co7 S7 80.65(11) . . ?
O6 Co7 S7 82.54(12) . . ?
O16 Co7 S7 101.87(13) . . ?
O12 Co7 S7 103.10(13) 14_456 . ?
O7 Co7 Cl1 86.80(11) . . ?
O6 Co7 Cl1 83.41(12) . . ?
O16 Co7 Cl1 91.17(13) . . ?
O12 Co7 Cl1 91.17(13) 14_456 . ?
S7 Co7 Cl1 160.91(6) . . ?
O8 Co8 O7 90.31(15) . . ?
O8 Co8 O17 89.94(16) . 14_456 ?
O7 Co8 O17 176.82(18) . 14_456 ?
O8 Co8 O11 174.07(17) . 14_456 ?
O7 Co8 O11 92.19(16) . 14_456 ?
O17 Co8 O11 87.27(17) 14_456 14_456 ?
O8 Co8 S8 81.65(12) . . ?
O7 Co8 S8 80.35(11) . . ?
O17 Co8 S8 102.82(15) 14_456 . ?
O11 Co8 S8 104.06(13) 14_456 . ?
O8 Co8 Cl1 82.03(12) . . ?
O7 Co8 Cl1 86.48(11) . . ?
O17 Co8 Cl1 90.42(15) 14_456 . ?
O11 Co8 Cl1 92.76(13) 14_456 . ?
S8 Co8 Cl1 158.92(7) . . ?
C24 S1 C2 105.7(4) . . ?
C24 S1 Co1 93.3(3) . . ?
C2 S1 Co1 93.9(2) . . ?
C6 S2 C8 105.6(3) . . ?
C6 S2 Co2 93.3(3) . . ?
C8 S2 Co2 92.6(3) . . ?
C12 S3 C14 100.7(4) . . ?
C12 S3 Co3 95.0(3) . . ?
C14 S3 Co3 93.5(3) . . ?
C20 S4 C18 98.5(4) . . ?
C20 S4 Co4 94.3(2) . . ?
C18 S4 Co4 94.8(3) . . ?
C48 S5 C26 102.8(3) . . ?
C48 S5 Co5 94.7(2) . . ?
C26 S5 Co5 93.5(2) . . ?
C32 S6 C30 103.5(3) . . ?
C32 S6 Co6 94.3(2) . . ?
C30 S6 Co6 93.4(2) . . ?
C38 S7 C36 105.2(3) . . ?
C38 S7 Co7 93.1(2) . . ?
C36 S7 Co7 94.4(2) . . ?
C42 S8 C44 104.4(3) . . ?
C42 S8 Co8 94.6(2) . . ?
C44 S8 Co8 92.0(2) . . ?
Co5 Cl1 Co6 80.41(6) . . ?
Co5 Cl1 Co8 74.96(6) . . ?
Co6 Cl1 Co8 118.96(7) . . ?
Co5 Cl1 Co7 119.18(7) . . ?
Co6 Cl1 Co7 73.75(5) . . ?
Co8 Cl1 Co7 71.64(5) . . ?
Co4 Cl2 Co2 117.39(8) . . ?
Co4 Cl2 Co1 80.09(7) . . ?
Co2 Cl2 Co1 75.32(6) . . ?
C1 O1 Co1 123.1(4) . . ?
C1 O1 Co2 119.1(4) . . ?
Co1 O1 Co2 110.1(2) . . ?
C7 O2 Co2 121.3(4) . . ?
C7 O2 Co3 126.0(4) . . ?
Co2 O2 Co3 108.0(2) . . ?
C13 O3 Co3 124.0(4) . . ?
C13 O3 Co4 124.1(4) . . ?
Co3 O3 Co4 111.37(18) . . ?
C19 O4 Co1 121.7(4) . . ?
C19 O4 Co4 122.4(4) . . ?
Co1 O4 Co4 115.5(2) . . ?
C25 O5 Co5 122.1(4) . . ?
C25 O5 Co6 120.3(4) . . ?
Co5 O5 Co6 117.48(17) . . ?
C31 O6 Co6 122.8(4) . . ?
C31 O6 Co7 123.8(4) . . ?
Co6 O6 Co7 110.27(18) . . ?
C37 O7 Co7 126.8(4) . . ?
C37 O7 Co8 122.0(4) . . ?
Co7 O7 Co8 106.20(16) . . ?
C43 O8 Co5 124.2(4) . . ?
C43 O8 Co8 122.9(4) . . ?
Co5 O8 Co8 109.10(17) . . ?
C87 O9 Co1 125.3(4) . . ?
C87 O10 Co2 138.0(4) . . ?
C88 O11 Co8 126.2(4) . 15_556 ?
C88 O12 Co7 130.8(4) . 15_556 ?
C96 O13 Co2 126.2(4) . . ?
C96 O14 Co3 133.9(4) . . ?
C97 O15 Co6 129.6(4) . . ?
C97 O16 Co7 131.3(4) . . ?
C105 O17 Co8 132.2(4) . 15_556 ?
C105 O18 Co5 127.5(4) . 15_556 ?
C106 O19 Co4 136.2(5) . 2_665 ?
C106 O20 Co3 127.0(4) . 2_665 ?
C89 N1 N2 109.3(5) . . ?
C89 N1 C85 129.6(6) . . ?
N2 N1 C85 120.6(5) . . ?
N3 N2 N1 106.9(6) . . ?
N2 N3 N4 108.8(6) . . ?
C89 N4 N3 106.0(5) . . ?
C89 N4 Co6 136.8(5) . . ?
N3 N4 Co6 117.2(4) . . ?
N6 N5 C98 108.4(6) . . ?
N6 N5 C94 121.9(6) . . ?
C98 N5 C94 129.6(6) . . ?
N7 N6 N5 108.3(7) . . ?
N6 N7 N8 107.8(7) . . ?
C98 N8 N7 106.9(6) . . ?
C98 N8 Co5 125.4(5) . 14_456 ?
N7 N8 Co5 127.6(5) . 14_456 ?
C107 N9 N10 107.7(6) . . ?
C107 N9 C101 129.8(6) . . ?
N10 N9 C101 122.5(7) . . ?
N11 N10 N9 106.5(7) . . ?
C107 N12 N11 106.0(7) . . ?
C107 N12 Co1 123.7(6) . . ?
N11 N12 Co1 130.2(5) . . ?
N10 N11 N12 109.4(7) . . ?
O1 C1 C6 123.3(6) . . ?
O1 C1 C2 119.3(7) . . ?
C6 C1 C2 117.2(7) . . ?
C3 C2 C1 121.4(8) . . ?
C3 C2 S1 119.9(6) . . ?
C1 C2 S1 118.3(6) . . ?
C2 C3 C4 122.0(8) . . ?
C2 C3 H3A 119.0 . . ?
C4 C3 H3A 119.0 . . ?
C3 C4 C5 117.6(7) . . ?
C3 C4 C49 124.1(9) . . ?
C5 C4 C49 118.1(9) . . ?
C6 C5 C4 119.1(8) . . ?
C6 C5 H5A 120.4 . . ?
C4 C5 H5A 120.4 . . ?
C1 C6 C5 122.5(7) . . ?
C1 C6 S2 119.8(6) . . ?
C5 C6 S2 117.7(7) . . ?
O2 C7 C8 122.9(6) . . ?
O2 C7 C12 121.2(7) . . ?
C8 C7 C12 115.8(7) . . ?
C7 C8 C9 121.6(9) . . ?
C7 C8 S2 118.6(6) . . ?
C9 C8 S2 119.7(8) . . ?
C10 C9 C8 123.5(11) . . ?
C10 C9 H9A 118.2 . . ?
C8 C9 H9A 118.2 . . ?
C9 C10 C11 114.1(10) . . ?
C9 C10 C50 113.1(12) . . ?
C11 C10 C50 132.6(13) . . ?
C12 C11 C10 124.6(10) . . ?
C12 C11 H11A 117.7 . . ?
C10 C11 H11A 117.7 . . ?
C11 C12 C7 120.3(8) . . ?
C11 C12 S3 123.3(8) . . ?
C7 C12 S3 116.3(6) . . ?
O3 C13 C18 121.0(7) . . ?
O3 C13 C14 121.3(7) . . ?
C18 C13 C14 117.7(7) . . ?
C13 C14 C15 123.5(8) . . ?
C13 C14 S3 118.6(6) . . ?
C15 C14 S3 117.8(8) . . ?
C14 C15 C16 115.3(10) . . ?
C14 C15 H15A 122.4 . . ?
C16 C15 H15A 122.4 . . ?
C17 C16 C15 122.9(9) . . ?
C17 C16 C51 117.9(11) . . ?
C15 C16 C51 118.9(12) . . ?
C16 C17 C18 118.5(10) . . ?
C16 C17 H17A 120.7 . . ?
C18 C17 H17A 120.7 . . ?
C13 C18 C17 121.2(9) . . ?
C13 C18 S4 118.8(6) . . ?
C17 C18 S4 119.8(8) . . ?
O4 C19 C20 121.3(7) . . ?
O4 C19 C24 120.5(6) . . ?
C20 C19 C24 118.2(7) . . ?
C21 C20 C19 120.4(8) . . ?
C21 C20 S4 118.8(7) . . ?
C19 C20 S4 120.7(6) . . ?
C20 C21 C22 121.6(8) . . ?
C20 C21 H21A 119.2 . . ?
C22 C21 H21A 119.2 . . ?
C23 C22 C21 116.9(8) . . ?
C23 C22 C52 122.9(13) . . ?
C21 C22 C52 119.3(11) . . ?
C22 C23 C24 121.8(9) . . ?
C22 C23 H23A 119.1 . . ?
C24 C23 H23A 119.1 . . ?
C23 C24 C19 120.6(7) . . ?
C23 C24 S1 118.5(6) . . ?
C19 C24 S1 120.8(5) . . ?
O5 C25 C26 122.0(6) . . ?
O5 C25 C30 123.1(6) . . ?
C26 C25 C30 115.0(6) . . ?
C27 C26 C25 121.2(7) . . ?
C27 C26 S5 119.9(6) . . ?
C25 C26 S5 118.8(5) . . ?
C28 C27 C26 122.7(7) . . ?
C28 C27 H27 118.7 . . ?
C26 C27 H27 118.7 . . ?
C27 C28 C29 117.5(6) . . ?
C27 C28 C53 119.1(8) . . ?
C29 C28 C53 123.0(8) . . ?
C28 C29 C30 121.9(7) . . ?
C28 C29 H29A 119.1 . . ?
C30 C29 H29A 119.1 . . ?
C29 C30 C25 121.5(6) . . ?
C29 C30 S6 118.9(6) . . ?
C25 C30 S6 119.4(5) . . ?
O6 C31 C32 120.7(6) . . ?
O6 C31 C36 120.5(5) . . ?
C32 C31 C36 118.7(6) . . ?
C31 C32 C33 119.4(7) . . ?
C31 C32 S6 119.4(5) . . ?
C33 C32 S6 120.4(6) . . ?
C34 C33 C32 121.4(8) . . ?
C34 C33 H33A 119.3 . . ?
C32 C33 H33A 119.3 . . ?
C35 C34 C33 117.7(7) . . ?
C35 C34 C54 119.6(8) . . ?
C33 C34 C54 122.4(9) . . ?
C36 C35 C34 122.7(7) . . ?
C36 C35 H35A 118.7 . . ?
C34 C35 H35A 118.7 . . ?
C35 C36 C31 119.5(6) . . ?
C35 C36 S7 122.0(5) . . ?
C31 C36 S7 118.3(4) . . ?
O7 C37 C42 125.4(6) . . ?
O7 C37 C38 117.7(6) . . ?
C42 C37 C38 116.8(6) . . ?
C39 C38 C37 121.6(7) . . ?
C39 C38 S7 118.3(6) . . ?
C37 C38 S7 120.0(5) . . ?
C38 C39 C40 117.3(8) . . ?
C38 C39 H39A 121.4 . . ?
C40 C39 H39A 121.4 . . ?
C41 C40 C39 119.9(8) . . ?
C41 C40 C55 125.4(12) . . ?
C39 C40 C55 114.5(12) . . ?
C41 C40 C55' 107.3(14) . . ?
C39 C40 C55' 127.4(12) . . ?
C42 C41 C40 122.6(8) . . ?
C42 C41 H41A 118.7 . . ?
C40 C41 H41A 118.7 . . ?
C41 C42 C37 121.5(7) . . ?
C41 C42 S8 122.0(6) . . ?
C37 C42 S8 115.6(5) . . ?
O8 C43 C44 121.9(5) . . ?
O8 C43 C48 121.0(6) . . ?
C44 C43 C48 117.0(5) . . ?
C45 C44 C43 121.7(6) . . ?
C45 C44 S8 117.5(5) . . ?
C43 C44 S8 120.7(4) . . ?
C44 C45 C46 121.8(8) . . ?
C44 C45 H45A 119.1 . . ?
C46 C45 H45A 119.1 . . ?
C47 C46 C45 116.9(7) . . ?
C47 C46 C56 117.2(8) . . ?
C45 C46 C56 125.8(8) . . ?
C46 C47 C48 121.5(7) . . ?
C46 C47 H47A 119.2 . . ?
C48 C47 H47A 119.2 . . ?
C47 C48 C43 121.0(6) . . ?
C47 C48 S5 121.4(5) . . ?
C43 C48 S5 117.6(5) . . ?
C57 C49 C59 112.1(11) . . ?
C57 C49 C58 106.6(11) . . ?
C59 C49 C58 119.2(11) . . ?
C57 C49 C4 108.5(10) . . ?
C59 C49 C4 102.2(9) . . ?
C58 C49 C4 107.8(10) . . ?
C60 C50 C62 125.1(15) . . ?
C60 C50 C10 116.2(13) . . ?
C62 C50 C10 107.6(13) . . ?
C60 C50 C61 98.7(13) . . ?
C62 C50 C61 93.7(12) . . ?
C10 C50 C61 112.3(12) . . ?
C65 C51 C64 123.3(12) . . ?
C65 C51 C16 101.5(10) . . ?
C64 C51 C16 108.8(12) . . ?
C65 C51 C63 108.1(11) . . ?
C64 C51 C63 107.3(12) . . ?
C16 C51 C63 106.6(11) . . ?
C67 C52 C66 113.7(15) . . ?
C67 C52 C22 97.4(14) . . ?
C66 C52 C22 111.9(14) . . ?
C67 C52 C68 130.2(16) . . ?
C66 C52 C68 96.6(13) . . ?
C22 C52 C68 106.9(13) . . ?
C71 C53 C70 112.7(10) . . ?
C69' C53 C28 116.0(17) . . ?
C71 C53 C28 109.2(9) . . ?
C70 C53 C28 110.9(9) . . ?
C69' C53 C70' 109(2) . . ?
C28 C53 C70' 102.3(14) . . ?
C71 C53 C69 111.1(10) . . ?
C70 C53 C69 106.6(9) . . ?
C28 C53 C69 106.1(9) . . ?
C69' C53 C71' 115(2) . . ?
C28 C53 C71' 115.6(13) . . ?
C70' C53 C71' 96.5(17) . . ?
C53 C69 H69A 109.5 . . ?
C53 C69 H69B 109.5 . . ?
H69A C69 H69B 109.5 . . ?
C53 C69 H69C 109.5 . . ?
H69A C69 H69C 109.5 . . ?
H69B C69 H69C 109.5 . . ?
C53 C70 H70A 109.5 . . ?
C53 C70 H70B 109.5 . . ?
H70A C70 H70B 109.5 . . ?
C53 C70 H70C 109.5 . . ?
H70A C70 H70C 109.5 . . ?
H70B C70 H70C 109.5 . . ?
C53 C71 H71A 109.5 . . ?
C53 C71 H71B 109.5 . . ?
H71A C71 H71B 109.5 . . ?
C53 C71 H71C 109.5 . . ?
H71A C71 H71C 109.5 . . ?
H71B C71 H71C 109.5 . . ?
C53 C69' H69D 109.5 . . ?
C53 C69' H69E 109.5 . . ?
H69D C69' H69E 109.5 . . ?
C53 C69' H69F 109.5 . . ?
H69D C69' H69F 109.5 . . ?
H69E C69' H69F 109.5 . . ?
C53 C70' H70D 109.5 . . ?
C53 C70' H70E 109.5 . . ?
H70D C70' H70E 109.5 . . ?
C53 C70' H70F 109.5 . . ?
H70D C70' H70F 109.5 . . ?
H70E C70' H70F 109.5 . . ?
C53 C71' H71D 109.5 . . ?
C53 C71' H71E 109.5 . . ?
H71D C71' H71E 109.5 . . ?
C53 C71' H71F 109.5 . . ?
H71D C71' H71F 109.5 . . ?
H71E C71' H71F 109.5 . . ?
C73 C54 C72 118.0(16) . . ?
C74' C54 C72' 110.8(17) . . ?
C74' C54 C73' 103.3(16) . . ?
C72' C54 C73' 118.4(15) . . ?
C74' C54 C34 114.8(15) . . ?
C73 C54 C34 108.0(13) . . ?
C72 C54 C34 109.9(13) . . ?
C72' C54 C34 109.2(12) . . ?
C73' C54 C34 100.2(12) . . ?
C73 C54 C74 108.1(15) . . ?
C72 C54 C74 112.2(14) . . ?
C34 C54 C74 98.9(11) . . ?
C54 C72 H72A 109.5 . . ?
C54 C72 H72B 109.5 . . ?
H72A C72 H72B 109.5 . . ?
C54 C72 H72C 109.5 . . ?
H72A C72 H72C 109.5 . . ?
H72B C72 H72C 109.5 . . ?
C54 C73 H73A 109.5 . . ?
C54 C73 H73B 109.5 . . ?
H73A C73 H73B 109.5 . . ?
C54 C73 H73C 109.5 . . ?
H73A C73 H73C 109.5 . . ?
H73B C73 H73C 109.5 . . ?
C54 C74 H74D 109.5 . . ?
C54 C74 H74E 109.5 . . ?
H74D C74 H74E 109.5 . . ?
C54 C74 H74F 109.5 . . ?
H74D C74 H74F 109.5 . . ?
H74E C74 H74F 109.5 . . ?
C54 C72' H72D 109.5 . . ?
C54 C72' H72E 109.5 . . ?
H72D C72' H72E 109.5 . . ?
C54 C72' H72F 109.5 . . ?
H72D C72' H72F 109.5 . . ?
H72E C72' H72F 109.5 . . ?
C54 C73' H73D 109.5 . . ?
C54 C73' H73E 109.5 . . ?
H73D C73' H73E 109.5 . . ?
C54 C73' H73F 109.5 . . ?
H73D C73' H73F 109.5 . . ?
H73E C73' H73F 109.5 . . ?
C54 C74' H74A 109.5 . . ?
C54 C74' H74B 109.5 . . ?
H74A C74' H74B 109.5 . . ?
C54 C74' H74C 109.5 . . ?
H74A C74' H74C 109.5 . . ?
H74B C74' H74C 109.5 . . ?
C78 C56 C79 118.0(11) . . ?
C78 C56 C46 115.0(10) . . ?
C79 C56 C46 111.4(10) . . ?
C78 C56 C80 104.0(11) . . ?
C79 C56 C80 101.3(11) . . ?
C46 C56 C80 104.9(10) . . ?
C77 C55 C75 102(2) . . ?
C77 C55 C76 124(3) . . ?
C75 C55 C76 118(2) . . ?
C77 C55 C40 113(2) . . ?
C75 C55 C40 102.4(19) . . ?
C76 C55 C40 96.3(18) . . ?
C55 C75 H75A 109.5 . . ?
C55 C75 H75B 109.5 . . ?
H75A C75 H75B 109.5 . . ?
C55 C75 H75C 109.5 . . ?
H75A C75 H75C 109.5 . . ?
H75B C75 H75C 109.5 . . ?
C55 C76 H76A 109.5 . . ?
C55 C76 H76B 109.5 . . ?
H76A C76 H76B 109.5 . . ?
C55 C76 H76C 109.5 . . ?
H76A C76 H76C 109.5 . . ?
H76B C76 H76C 109.5 . . ?
C55 C77 H77A 109.5 . . ?
C55 C77 H77B 109.5 . . ?
H77A C77 H77B 109.5 . . ?
C55 C77 H77C 109.5 . . ?
H77A C77 H77C 109.5 . . ?
H77B C77 H77C 109.5 . . ?
C77' C55' C76' 135(3) . . ?
C77' C55' C75' 106(2) . . ?
C76' C55' C75' 90(2) . . ?
C77' C55' C40 122(2) . . ?
C76' C55' C40 102(2) . . ?
C75' C55' C40 76.0(16) . . ?
C55' C75' H75D 109.5 . . ?
C55' C75' H75E 109.5 . . ?
H75D C75' H75E 109.5 . . ?
C55' C75' H75F 109.5 . . ?
H75D C75' H75F 109.5 . . ?
H75E C75' H75F 109.5 . . ?
C55' C76' H76D 109.5 . . ?
C55' C76' H76E 109.5 . . ?
H76D C76' H76E 109.5 . . ?
C55' C76' H76F 109.5 . . ?
H76D C76' H76F 109.5 . . ?
H76E C76' H76F 109.5 . . ?
C55' C77' H77D 109.5 . . ?
C55' C77' H77E 109.5 . . ?
H77D C77' H77E 109.5 . . ?
C55' C77' H77F 109.5 . . ?
H77D C77' H77F 109.5 . . ?
H77E C77' H77F 109.5 . . ?
C49 C57 H57A 109.5 . . ?
C49 C57 H57B 109.5 . . ?
H57A C57 H57B 109.5 . . ?
C49 C57 H57C 109.5 . . ?
H57A C57 H57C 109.5 . . ?
H57B C57 H57C 109.5 . . ?
C49 C58 H58A 109.5 . . ?
C49 C58 H58B 109.5 . . ?
H58A C58 H58B 109.5 . . ?
C49 C58 H58C 109.5 . . ?
H58A C58 H58C 109.5 . . ?
H58B C58 H58C 109.5 . . ?
C49 C59 H59A 109.5 . . ?
C49 C59 H59B 109.5 . . ?
H59A C59 H59B 109.5 . . ?
C49 C59 H59C 109.5 . . ?
H59A C59 H59C 109.5 . . ?
H59B C59 H59C 109.5 . . ?
C50 C60 H60A 109.5 . . ?
C50 C60 H60B 109.5 . . ?
H60A C60 H60B 109.5 . . ?
C50 C60 H60C 109.5 . . ?
H60A C60 H60C 109.5 . . ?
H60B C60 H60C 109.5 . . ?
C50 C61 H61A 109.5 . . ?
C50 C61 H61B 109.5 . . ?
H61A C61 H61B 109.5 . . ?
C50 C61 H61C 109.5 . . ?
H61A C61 H61C 109.5 . . ?
H61B C61 H61C 109.5 . . ?
C50 C62 H62A 109.5 . . ?
C50 C62 H62B 109.5 . . ?
H62A C62 H62B 109.5 . . ?
C50 C62 H62C 109.5 . . ?
H62A C62 H62C 109.5 . . ?
H62B C62 H62C 109.5 . . ?
C51 C63 H63A 109.5 . . ?
C51 C63 H63B 109.5 . . ?
H63A C63 H63B 109.5 . . ?
C51 C63 H63C 109.5 . . ?
H63A C63 H63C 109.5 . . ?
H63B C63 H63C 109.5 . . ?
C51 C64 H64A 109.5 . . ?
C51 C64 H64B 109.5 . . ?
H64A C64 H64B 109.5 . . ?
C51 C64 H64C 109.5 . . ?
H64A C64 H64C 109.5 . . ?
H64B C64 H64C 109.5 . . ?
C51 C65 H65A 109.5 . . ?
C51 C65 H65B 109.5 . . ?
H65A C65 H65B 109.5 . . ?
C51 C65 H65C 109.5 . . ?
H65A C65 H65C 109.5 . . ?
H65B C65 H65C 109.5 . . ?
C52 C66 H66A 109.5 . . ?
C52 C66 H66B 109.5 . . ?
H66A C66 H66B 109.5 . . ?
C52 C66 H66C 109.5 . . ?
H66A C66 H66C 109.5 . . ?
H66B C66 H66C 109.5 . . ?
C52 C67 H67A 109.5 . . ?
C52 C67 H67B 109.5 . . ?
H67A C67 H67B 109.5 . . ?
C52 C67 H67C 109.5 . . ?
H67A C67 H67C 109.5 . . ?
H67B C67 H67C 109.5 . . ?
C52 C68 H68A 109.5 . . ?
C52 C68 H68B 109.5 . . ?
H68A C68 H68B 109.5 . . ?
C52 C68 H68C 109.5 . . ?
H68A C68 H68C 109.5 . . ?
H68B C68 H68C 109.5 . . ?
C56 C78 H78A 109.5 . . ?
C56 C78 H78B 109.5 . . ?
H78A C78 H78B 109.5 . . ?
C56 C78 H78C 109.5 . . ?
H78A C78 H78C 109.5 . . ?
H78B C78 H78C 109.5 . . ?
C56 C79 H79A 109.5 . . ?
C56 C79 H79B 109.5 . . ?
H79A C79 H79B 109.5 . . ?
C56 C79 H79C 109.5 . . ?
H79A C79 H79C 109.5 . . ?
H79B C79 H79C 109.5 . . ?
C56 C80 H80A 109.5 . . ?
C56 C80 H80B 109.5 . . ?
H80A C80 H80B 109.5 . . ?
C56 C80 H80C 109.5 . . ?
H80A C80 H80C 109.5 . . ?
H80B C80 H80C 109.5 . . ?
C86 C81 C82 119.9(6) . . ?
C86 C81 C87 117.4(6) . . ?
C82 C81 C87 122.7(6) . . ?
C81 C82 C83 118.5(6) . . ?
C81 C82 H82A 120.8 . . ?
C83 C82 H82A 120.8 . . ?
C84 C83 C82 121.1(5) . . ?
C84 C83 C88 119.3(6) . . ?
C82 C83 C88 119.5(6) . . ?
C83 C84 C85 118.6(6) . . ?
C83 C84 H84A 120.7 . . ?
C85 C84 H84A 120.7 . . ?
C86 C85 C84 121.5(6) . . ?
C86 C85 N1 117.6(6) . . ?
C84 C85 N1 120.7(5) . . ?
C85 C86 C81 120.0(6) . . ?
C85 C86 H86A 120.0 . . ?
C81 C86 H86A 120.0 . . ?
O10 C87 O9 125.8(6) . . ?
O10 C87 C81 114.4(6) . . ?
O9 C87 C81 119.6(6) . . ?
O12 C88 O11 128.3(5) . . ?
O12 C88 C83 115.2(6) . . ?
O11 C88 C83 116.5(6) . . ?
N4 C89 N1 109.0(6) . . ?
N4 C89 H89A 125.5 . . ?
N1 C89 H89A 125.5 . . ?
C95 C90 C91 119.4(5) . . ?
C95 C90 C96 117.4(6) . . ?
C91 C90 C96 123.1(6) . . ?
C92 C91 C90 120.6(6) . . ?
C92 C91 H91A 119.7 . . ?
C90 C91 H91A 119.7 . . ?
C91 C92 C93 119.5(6) . . ?
C91 C92 C97 123.1(6) . . ?
C93 C92 C97 117.4(6) . . ?
C92 C93 C94 119.7(6) . . ?
C92 C93 H93A 120.1 . . ?
C94 C93 H93A 120.1 . . ?
C95 C94 N5 118.5(6) . . ?
C95 C94 C93 120.0(6) . . ?
N5 C94 C93 121.1(6) . . ?
C94 C95 C90 120.2(6) . . ?
C94 C95 H95A 119.9 . . ?
C90 C95 H95A 119.9 . . ?
O14 C96 O13 126.1(6) . . ?
O14 C96 C90 116.7(6) . . ?
O13 C96 C90 117.1(6) . . ?
O15 C97 O16 126.2(6) . . ?
O15 C97 C92 118.8(6) . . ?
O16 C97 C92 114.9(6) . . ?
N8 C98 N5 108.3(6) . . ?
N8 C98 H98A 125.8 . . ?
N5 C98 H98A 125.8 . . ?
C100 C99 C104 117.8(6) . . ?
C100 C99 C105 118.4(6) . . ?
C104 C99 C105 123.8(6) . . ?
C99 C100 C101 124.5(7) . . ?
C99 C100 H10B 117.8 . . ?
C101 C100 H10B 117.8 . . ?
C100 C101 N9 122.1(6) . . ?
C100 C101 C102 117.0(6) . . ?
N9 C101 C102 120.8(6) . . ?
C103 C102 C101 118.9(6) . . ?
C103 C102 H10C 120.5 . . ?
C101 C102 H10C 120.5 . . ?
C104 C103 C102 119.5(6) . . ?
C104 C103 C106 124.4(6) . . ?
C102 C103 C106 116.1(6) . . ?
C103 C104 C99 122.1(6) . . ?
C103 C104 H10D 119.0 . . ?
C99 C104 H10D 119.0 . . ?
O17 C105 O18 127.4(6) . . ?
O17 C105 C99 114.9(6) . . ?
O18 C105 C99 117.6(6) . . ?
O19 C106 O20 126.2(6) . . ?
O19 C106 C103 119.3(6) . . ?
O20 C106 C103 114.4(6) . . ?
N9 C107 N12 110.3(7) . . ?
N9 C107 H10A 124.9 . . ?
N12 C107 H10A 124.9 . . ?

_refine_diff_density_max         0.867
_refine_diff_density_min         -0.403
_refine_diff_density_rms         0.068

# start Validation Reply Form

_vrf_THETM01_LSHU01-Co48         
;
PROBLEM: The value of sine(theta_max)/wavelength is less than 0.550
RESPONSE: The crystal does not diffract well at the high 2-theta angle
because of disorder.
;

_vrf_PLAT201_LSHU01-Co48         
;
PROBLEM: Isotropic non-H Atoms in Main Residue(s) .......         32 Report
RESPONSE:The disordered tert-butyl atoms were refined with isotropic
 displacement parameters.
;
_vrf_PLAT412_LSHU01-Co48         
;
PROBLEM:Short Intra XH3 .. XHn     H41A   ..  H77D    ..       1.72 Ang.    
RESPONSE: It is due to disorder.
;
_vrf_PLAT910_LSHU01-Co48         
;
PROBLEM: Missing # of FCF Reflection(s) Below Theta(Min). 29 Note    
RESPONSE: It is due to large unit-cell. Beamstop theta-min limit is 
obtained by Bruker APPX III strategy and cannot properly modified.
;
# end Validation Reply Form

_shelx_res_file                  
;

    LSHU01-Co48.res created by SHELXL-2014/7


TITL LSHU01-Co48.res in R-3
CELL  0.71073  37.2316  37.2316  80.0932   90.000   90.000  120.000
ZERR    3.000   0.0079   0.0079   0.0180    0.000    0.000    0.000
LATT 3
SYMM -Y, X-Y, Z
SYMM -X+Y, -X, Z
SFAC C  H  Co N  O  S  Cl
UNIT 1926  1836  144  216  378  144  36
L.S. 50

ACTA
BOND $H
FMAP 2
PLAN 10
EADP C72 C73 C74 C72' C73' C74'
EADP C69 C70 C71 C69' C70' C71'
SIZE 0.23 0.25 0.26
eadp c55 c75 c76 c77 c55' c75' c76' c77'
DFIX 1.60 0.01 C54 C73'
DFIX 1.60 0.01 C52 C68
DFIX 1.60 0.01 C49 C58
DFIX 1.60 0.01 C50 C62
DFIX 1.60 0.01 C56 C80
DFIX 1.60 0.01 C55 C76
DFIX 1.60 0.01 C55 C75
TEMP -173
ABIN
WGHT    0.143400
FVAR       0.38903   0.69883   0.50769   0.48362
CO1   3    0.218127    0.427101    0.559399    11.00000    0.08619    0.12285 =
         0.07612    0.00155    0.00096    0.06365
CO2   3    0.127428    0.364914    0.575931    11.00000    0.08057    0.10336 =
         0.06503   -0.00092    0.00006    0.05560
CO3   3    0.085374    0.416344    0.563343    11.00000    0.07903    0.09226 =
         0.07010    0.00478   -0.00043    0.04886
CO4   3    0.173413    0.482397    0.545910    11.00000    0.08553    0.09938 =
         0.09110    0.00752    0.00602    0.05308
CO5   3    0.119497    0.301949    0.713056    11.00000    0.06503    0.07023 =
         0.09441   -0.00012    0.00048    0.03251
CO6   3    0.070054    0.279562    0.675249    11.00000    0.06579    0.06798 =
         0.08405    0.00561    0.01091    0.03330
CO7   3    0.006132    0.304649    0.691974    11.00000    0.06677    0.06825 =
         0.07389    0.00917    0.00949    0.03472
CO8   3    0.051356    0.324119    0.727250    11.00000    0.07217    0.07366 =
         0.08046    0.00403    0.00039    0.04253
S1    6    0.241706    0.396801    0.537311    11.00000    0.13619    0.13919 =
         0.09283    0.02412    0.03580    0.09124
S2    6    0.095456    0.290914    0.568119    11.00000    0.13690    0.10028 =
         0.09341    0.00750    0.02056    0.06785
S3    6    0.023938    0.376489    0.543930    11.00000    0.08689    0.15293 =
         0.08429    0.02062   -0.01269    0.05338
S4    6    0.171137    0.486431    0.514509    11.00000    0.10904    0.14434 =
         0.10219    0.04409    0.01789    0.06964
S5    6    0.121318    0.243036    0.726737    11.00000    0.08945    0.09600 =
         0.10509    0.00370   -0.00287    0.06242
S6    6    0.039193    0.205711    0.666327    11.00000    0.08711    0.08378 =
         0.11471   -0.01939   -0.00934    0.04640
S7    6   -0.069293    0.250357    0.691329    11.00000    0.06360    0.08940 =
         0.09326    0.01070    0.00309    0.03534
S8    6    0.008180    0.281119    0.751708    11.00000    0.10627    0.12890 =
         0.07773    0.02171    0.00991    0.08162
CL1   7    0.089379    0.341897    0.696974    11.00000    0.10055    0.10123 =
         0.12060    0.00774    0.00476    0.04725
CL2   7    0.167036    0.447660    0.574900    11.00000    0.14048    0.14056 =
         0.11562   -0.00999   -0.00573    0.07728
O1    5    0.166499    0.372905    0.557107    11.00000    0.10448    0.10220 =
         0.06973    0.01027    0.01993    0.06656
O2    5    0.086740    0.364259    0.560336    11.00000    0.08084    0.08329 =
         0.08178   -0.00113   -0.02207    0.02859
O3    5    0.115160    0.437461    0.542132    11.00000    0.08072    0.08669 =
         0.06873    0.00235   -0.00561    0.04453
O4    5    0.203868    0.451646    0.540064    11.00000    0.09684    0.11655 =
         0.07402    0.01007    0.01193    0.06564
O5    5    0.089646    0.260727    0.695175    11.00000    0.07462    0.05834 =
         0.08828    0.01147    0.00815    0.04290
O6    5    0.012910    0.258339    0.683569    11.00000    0.06929    0.06638 =
         0.08825    0.00146    0.01187    0.03340
O7    5   -0.000222    0.283860    0.715163    11.00000    0.06025    0.07093 =
         0.07625    0.01145    0.01190    0.02804
O8    5    0.070249    0.282514    0.727673    11.00000    0.08174    0.07319 =
         0.07954    0.01398    0.00527    0.04505
O9    5    0.232516    0.403955    0.580497    11.00000    0.08375    0.17090 =
         0.08162    0.01662    0.00220    0.07985
O10   5    0.169171    0.369137    0.591679    11.00000    0.08612    0.21339 =
         0.08055    0.01904    0.00738    0.09003
O11   5    0.334293    0.370708    0.608037    11.00000    0.06460    0.10351 =
         0.08454    0.01101    0.00660    0.04419
O12   5    0.316677    0.338674    0.633057    11.00000    0.06907    0.10938 =
         0.09544    0.02373    0.01219    0.05308
O13   5    0.091881    0.360521    0.595872    11.00000    0.08790    0.11343 =
         0.07291    0.01075    0.00933    0.06869
O14   5    0.063535    0.397230    0.586369    11.00000    0.10499    0.12816 =
         0.08017    0.02389    0.01551    0.07821
O15   5    0.059645    0.313003    0.656715    11.00000    0.09482    0.10694 =
         0.09591    0.02866    0.02670    0.06778
O16   5    0.014692    0.328511    0.669139    11.00000    0.08996    0.09749 =
         0.07383    0.01591    0.01353    0.05871
O17   5    0.405412    0.438014    0.595163    11.00000    0.06892    0.08895 =
         0.12422    0.02903    0.00727    0.03831
O18   5    0.469982    0.485896    0.603289    11.00000    0.07667    0.07138 =
         0.11370    0.00646   -0.01198    0.02901
O19   5    0.485077    0.632747    0.555835    11.00000    0.10652    0.08201 =
         0.10551    0.01257   -0.00407    0.04796
O20   5    0.529411    0.617117    0.568090    11.00000    0.09734    0.06545 =
         0.08926    0.00076   -0.00752    0.03870
O21   5    0.229182    0.537499    0.549514    11.00000    0.10341    0.11441 =
         0.23563    0.00529    0.03505    0.05109
N1    4    0.175068    0.316093    0.645448    11.00000    0.07341    0.10874 =
         0.08547    0.01781    0.01498    0.05027
N2    4    0.170529    0.281147    0.653001    11.00000    0.10582    0.12741 =
         0.14267    0.04292    0.04126    0.06615
N3    4    0.139309    0.268014    0.662724    11.00000    0.10959    0.12308 =
         0.15709    0.04436    0.05679    0.06780
N4    4    0.122474    0.294607    0.661350    11.00000    0.07837    0.09403 =
         0.09580    0.01179    0.01179    0.04961
N5    4    0.016689    0.440393    0.635171    11.00000    0.11239    0.12897 =
         0.07902    0.00682    0.02652    0.08111
N6    4    0.019163    0.457977    0.649624    11.00000    0.23539    0.24038 =
         0.12595   -0.01606   -0.01667    0.20237
N7    4    0.006825    0.484955    0.647656    11.00000    0.23875    0.21981 =
         0.14567   -0.02053   -0.01662    0.19192
N8    4   -0.006489    0.482027    0.631594    11.00000    0.10832    0.12879 =
         0.09131    0.03057    0.02139    0.08083
N9    4    0.343391    0.511172    0.567809    11.00000    0.09301    0.09830 =
         0.11782    0.01458   -0.01753    0.05784
N10   4    0.332992    0.539044    0.562895    11.00000    0.10682    0.14583 =
         0.17285    0.02323    0.00340    0.06627
N12   4    0.278120    0.478454    0.563034    11.00000    0.09412    0.13275 =
         0.10212    0.01717   -0.00473    0.06504
N11   4    0.292677    0.518352    0.560034    11.00000    0.09211    0.14219 =
         0.15472    0.02214   -0.00461    0.06077
C1    1    0.165462    0.340077    0.550339    11.00000    0.12281    0.11589 =
         0.07096    0.01747    0.01945    0.08312
C2    1    0.198471    0.345448    0.539965    11.00000    0.12395    0.13205 =
         0.07916    0.01240    0.01470    0.09070
C3    1    0.200025    0.312681    0.533604    11.00000    0.15623    0.12524 =
         0.10936    0.01878    0.02521    0.10075
AFIX  43
H3A   2    0.223552    0.317484    0.527239    11.00000   -1.20000
AFIX   0
C4    1    0.168263    0.272126    0.536078    11.00000    0.17810    0.11479 =
         0.15281   -0.02918    0.01033    0.10347
C5    1    0.134751    0.265872    0.546464    11.00000    0.17352    0.11073 =
         0.12730    0.00460    0.03731    0.08866
AFIX  43
H5A   2    0.112418    0.238672    0.548539    11.00000   -1.20000
AFIX   0
C6    1    0.135031    0.300280    0.553606    11.00000    0.14491    0.12101 =
         0.08916    0.02530    0.01900    0.09047
C7    1    0.057196    0.329955    0.554401    11.00000    0.07860    0.10585 =
         0.06964   -0.00336    0.00061    0.04142
C8    1    0.055732    0.292322    0.556358    11.00000    0.10867    0.10209 =
         0.08119   -0.00927    0.00611    0.04237
C9    1    0.022270    0.255343    0.550482    11.00000    0.11178    0.11990 =
         0.17419   -0.04315    0.03850    0.02028
AFIX  43
H9A   2    0.022892    0.230373    0.552069    11.00000   -1.20000
AFIX   0
C10   1   -0.011057    0.253188    0.542632    11.00000    0.10314    0.11084 =
         0.22416   -0.05350    0.03313    0.01670
C11   1   -0.009281    0.291428    0.540911    11.00000    0.09696    0.17797 =
         0.11973   -0.05930   -0.02135    0.03947
AFIX  43
H11A  2   -0.032270    0.291609    0.535853    11.00000   -1.20000
AFIX   0
C12   1    0.023204    0.328540    0.545996    11.00000    0.09951    0.10146 =
         0.07890   -0.00221    0.00181    0.03658
C13   1    0.097094    0.426757    0.527118    11.00000    0.09360    0.11340 =
         0.08761    0.00973   -0.02061    0.04439
C14   1    0.054691    0.396752    0.525421    11.00000    0.12835    0.18409 =
         0.08494    0.02245   -0.01658    0.05331
C15   1    0.035304    0.380360    0.509836    11.00000    0.17547    0.28080 =
         0.07554    0.04100   -0.01890    0.05059
AFIX  43
H15A  2    0.007159    0.358971    0.508976    11.00000   -1.20000
AFIX   0
C16   1    0.061159    0.398333    0.495482    11.00000    0.16968    0.32630 =
         0.09451   -0.01773   -0.05531    0.08202
C17   1    0.102348    0.429087    0.496575    11.00000    0.15892    0.25921 =
         0.09165   -0.00121   -0.03805    0.08122
AFIX  43
H17A  2    0.119004    0.439342    0.486832    11.00000   -1.20000
AFIX   0
C18   1    0.119287    0.445093    0.512706    11.00000    0.11443    0.18711 =
         0.08167    0.02130   -0.01800    0.05327
C19   1    0.209524    0.444048    0.524596    11.00000    0.10712    0.11484 =
         0.07646    0.02465    0.01038    0.05022
C20   1    0.196372    0.458544    0.511158    11.00000    0.11939    0.12031 =
         0.08403    0.03756    0.01410    0.06404
C21   1    0.204183    0.451955    0.495200    11.00000    0.27727    0.17719 =
         0.06628    0.00892   -0.02729    0.12988
AFIX  43
H21A  2    0.195066    0.462112    0.486232    11.00000   -1.20000
AFIX   0
C22   1    0.226209    0.429682    0.491512    11.00000    0.42755    0.21304 =
         0.07004    0.02840    0.05489    0.20489
C23   1    0.236857    0.413795    0.504862    11.00000    0.33446    0.20906 =
         0.10147    0.05647    0.08930    0.20752
AFIX  43
H23A  2    0.250918    0.398806    0.502896    11.00000   -1.20000
AFIX   0
C24   1    0.227670    0.419025    0.521077    11.00000    0.15332    0.10729 =
         0.08896    0.01711    0.01728    0.08537
C25   1    0.080854    0.222297    0.696403    11.00000    0.06300    0.07217 =
         0.09302    0.01047    0.01926    0.03172
C26   1    0.094262    0.208042    0.710084    11.00000    0.07203    0.07137 =
         0.11976    0.01443    0.02210    0.04208
C27   1    0.086517    0.167445    0.710767    11.00000    0.06923    0.09381 =
         0.14428    0.02050    0.00202    0.04228
AFIX  43
H27   2    0.096462    0.159199    0.720089    11.00000   -1.20000
AFIX   0
C28   1    0.065216    0.138973    0.698593    11.00000    0.06915    0.07327 =
         0.16918   -0.00095    0.00002    0.03659
C29   1    0.051924    0.151874    0.685132    11.00000    0.07875    0.07752 =
         0.15898   -0.03157   -0.02352    0.04361
AFIX  43
H29A  2    0.038437    0.133089    0.676195    11.00000   -1.20000
AFIX   0
C30   1    0.057607    0.191738    0.684168    11.00000    0.08659    0.08335 =
         0.11050   -0.00395   -0.00322    0.05076
C31   1   -0.018612    0.221459    0.679225    11.00000    0.08636    0.05672 =
         0.08934    0.00033   -0.00675    0.02802
C32   1   -0.011656    0.192442    0.671879    11.00000    0.07567    0.06609 =
         0.12982   -0.01540   -0.01366    0.03121
C33   1   -0.045496    0.154873    0.666461    11.00000    0.10813    0.10498 =
         0.17850   -0.03359   -0.05281    0.05777
AFIX  43
H33A  2   -0.040552    0.135871    0.660371    11.00000   -1.20000
AFIX   0
C34   1   -0.085841    0.144932    0.669795    11.00000    0.08447    0.08603 =
         0.26029   -0.04176   -0.04221    0.03189
C35   1   -0.092019    0.174887    0.676854    11.00000    0.06737    0.07641 =
         0.21908   -0.01092   -0.02607    0.02546
AFIX  43
H35A  2   -0.119619    0.169624    0.678071    11.00000   -1.20000
AFIX   0
C36   1   -0.060559    0.211539    0.682150    11.00000    0.06592    0.06545 =
         0.12017   -0.00912   -0.01313    0.03042
C37   1   -0.034118    0.260712    0.722795    11.00000    0.05650    0.07615 =
         0.10462    0.02370    0.02240    0.03028
C38   1   -0.071235    0.241492    0.713187    11.00000    0.07398    0.10745 =
         0.11051    0.04274    0.01803    0.04047
C39   1   -0.110119    0.216085    0.720612    11.00000    0.07688    0.21236 =
         0.14481    0.08314    0.00813    0.05018
AFIX  43
H39A  2   -0.134766    0.202890    0.714126    11.00000   -1.20000
AFIX   0
C40   1   -0.111061    0.210986    0.738039    11.00000    0.07906    0.30782 =
         0.19934    0.15137    0.04202    0.06219
C41   1   -0.075229    0.230639    0.746988    11.00000    0.07999    0.23273 =
         0.13269    0.09770    0.02140    0.06622
AFIX  43
H41A  2   -0.076697    0.228543    0.758818    11.00000   -1.20000
AFIX   0
C42   1   -0.038071    0.252762    0.739789    11.00000    0.09010    0.11775 =
         0.09642    0.04480    0.03973    0.06315
C43   1    0.060883    0.255975    0.739528    11.00000    0.08778    0.06620 =
         0.07690    0.01152    0.00132    0.04613
C44   1    0.031798    0.249671    0.751278    11.00000    0.09075    0.09304 =
         0.06984    0.02057    0.00362    0.05951
C45   1    0.021501    0.221198    0.763540    11.00000    0.14343    0.12196 =
         0.12789    0.01294   -0.00120    0.08841
AFIX  43
H45A  2    0.000951    0.217630    0.771448    11.00000   -1.20000
AFIX   0
C46   1    0.040644    0.196410    0.764917    11.00000    0.16339    0.13809 =
         0.09689    0.04475    0.04517    0.08979
C47   1    0.070033    0.203175    0.753693    11.00000    0.14030    0.10550 =
         0.10327    0.03283    0.00744    0.08354
AFIX  43
H47A  2    0.083673    0.187416    0.754295    11.00000   -1.20000
AFIX   0
C48   1    0.081083    0.232861    0.741126    11.00000    0.11258    0.09228 =
         0.08413    0.00332   -0.00422    0.06826
C49   1    0.169321    0.231638    0.529350    11.00000    0.17975
C50   1   -0.045476    0.207625    0.538367    11.00000    0.20804
C51   1    0.042290    0.379174    0.476737    11.00000    0.19366
C52   1    0.243296    0.431436    0.473022    11.00000    0.23076
C53   1    0.061387    0.095778    0.699596    11.00000    0.13896
PART 1
C69   1    0.037230    0.071522    0.683060    21.00000    0.13372
AFIX 137
H69A  2    0.051783    0.088030    0.673212    21.00000   -1.50000
H69B  2    0.008937    0.066978    0.683296    21.00000   -1.50000
H69C  2    0.036193    0.044720    0.682554    21.00000   -1.50000
AFIX   0
C70   1    0.102023    0.099197    0.698940    21.00000    0.13372
AFIX 137
H70A  2    0.110218    0.099891    0.687264    21.00000   -1.50000
H70B  2    0.100872    0.075257    0.704555    21.00000   -1.50000
H70C  2    0.122358    0.124747    0.704559    21.00000   -1.50000
AFIX   0
C71   1    0.039027    0.075318    0.713994    21.00000    0.13372
AFIX 137
H71A  2    0.037272    0.048229    0.714864    21.00000   -1.50000
H71B  2    0.011016    0.071426    0.713315    21.00000   -1.50000
H71C  2    0.053175    0.092008    0.723857    21.00000   -1.50000
PART 2
AFIX   0
C69'  1    0.028860    0.066384    0.693794   -21.00000    0.13372
AFIX 137
H69D  2    0.022746    0.040648    0.699496   -21.00000   -1.50000
H69E  2    0.032397    0.063688    0.681820   -21.00000   -1.50000
H69F  2    0.005874    0.071714    0.695506   -21.00000   -1.50000
AFIX   0
C70'  1    0.099414    0.101712    0.688414   -21.00000    0.13372
AFIX 137
H70D  2    0.122928    0.129802    0.689984   -21.00000   -1.50000
H70E  2    0.091201    0.097573    0.676634   -21.00000   -1.50000
H70F  2    0.107485    0.081409    0.691753   -21.00000   -1.50000
AFIX   0
C71'  1    0.077137    0.085556    0.716909   -21.00000    0.13372
AFIX 137
H71D  2    0.074678    0.101820    0.725998   -21.00000   -1.50000
H71E  2    0.106183    0.092742    0.715744   -21.00000   -1.50000
H71F  2    0.060061    0.055934    0.719439   -21.00000   -1.50000
PART 0
AFIX   0
C54   1   -0.125180    0.101740    0.663953    11.00000    0.17389
PART 1
C72   1   -0.110870    0.077272    0.653961    31.00000    0.16445
AFIX 137
H72A  2   -0.090914    0.073281    0.660519    31.00000   -1.50000
H72B  2   -0.097594    0.092311    0.643670    31.00000   -1.50000
H72C  2   -0.134732    0.050201    0.651150    31.00000   -1.50000
AFIX   0
C73   1   -0.154058    0.110543    0.656677    31.00000    0.16445
AFIX 137
H73A  2   -0.163675    0.123061    0.665036    31.00000   -1.50000
H73B  2   -0.177716    0.084821    0.652519    31.00000   -1.50000
H73C  2   -0.141023    0.129916    0.647379    31.00000   -1.50000
AFIX   0
C74   1   -0.142475    0.081506    0.682185    31.00000    0.16445
AFIX 137
H74D  2   -0.119893    0.082214    0.688733    31.00000   -1.50000
H74E  2   -0.164775    0.052699    0.680861    31.00000   -1.50000
H74F  2   -0.153209    0.097375    0.687981    31.00000   -1.50000
PART 2
AFIX   0
C72'  1   -0.113336    0.067758    0.664033   -31.00000    0.16445
AFIX 137
H72D  2   -0.085505    0.078766    0.659304   -31.00000   -1.50000
H72E  2   -0.133332    0.044188    0.657317   -31.00000   -1.50000
H72F  2   -0.113604    0.058611    0.675528   -31.00000   -1.50000
AFIX   0
C73'  1   -0.135160    0.115444    0.646429   -31.00000    0.16445
AFIX 137
H73D  2   -0.113843    0.119435    0.638277   -31.00000   -1.50000
H73E  2   -0.135393    0.141476    0.647830   -31.00000   -1.50000
H73F  2   -0.162360    0.093819    0.642442   -31.00000   -1.50000
AFIX   0
C74'  1   -0.158084    0.090574    0.672357   -31.00000    0.16445
AFIX 137
H74A  2   -0.165932    0.112031    0.671633   -31.00000   -1.50000
H74B  2   -0.153164    0.086618    0.684057   -31.00000   -1.50000
H74C  2   -0.180511    0.064467    0.667855   -31.00000   -1.50000
PART 0
AFIX   0
C56   1    0.032000    0.163668    0.778935    11.00000    0.16796
PART 1
C55   1   -0.160370    0.181910    0.746395    41.00000    0.18882
C75   1   -0.184560    0.148217    0.731966    41.00000    0.18882
AFIX  33
H75A  2   -0.185411    0.162397    0.721793    41.00000   -1.50000
H75B  2   -0.170078    0.132853    0.729663    41.00000   -1.50000
H75C  2   -0.212920    0.128886    0.735658    41.00000   -1.50000
AFIX   0
C76   1   -0.169466    0.219738    0.748218    41.00000    0.18882
AFIX  33
H76A  2   -0.166622    0.232755    0.737293    41.00000   -1.50000
H76B  2   -0.197716    0.209191    0.752414    41.00000   -1.50000
H76C  2   -0.149593    0.240275    0.756055    41.00000   -1.50000
AFIX   0
C77   1   -0.161714    0.160347    0.757981    41.00000    0.18882
AFIX  33
H77A  2   -0.147644    0.177888    0.767665    41.00000   -1.50000
H77B  2   -0.190713    0.140871    0.760822    41.00000   -1.50000
H77C  2   -0.147871    0.144839    0.754827    41.00000   -1.50000
PART 2
AFIX   0
C55'  1   -0.151607    0.201085    0.751605   -41.00000    0.18882
C75'  1   -0.160306    0.154161    0.746363   -41.00000    0.18882
AFIX  33
H75D  2   -0.164449    0.150408    0.734267   -41.00000   -1.50000
H75E  2   -0.136426    0.151387    0.749605   -41.00000   -1.50000
H75F  2   -0.185166    0.133047    0.752130   -41.00000   -1.50000
AFIX   0
C76'  1   -0.186956    0.195969    0.739215   -41.00000    0.18882
AFIX  33
H76D  2   -0.178504    0.195144    0.727699   -41.00000   -1.50000
H76E  2   -0.212622    0.170116    0.741730   -41.00000   -1.50000
H76F  2   -0.191641    0.219476    0.740542   -41.00000   -1.50000
AFIX   0
C77'  1   -0.145923    0.204127    0.769291   -41.00000    0.18882
AFIX  33
H77D  2   -0.118915    0.207084    0.772022   -41.00000   -1.50000
H77E  2   -0.146986    0.228373    0.773398   -41.00000   -1.50000
H77F  2   -0.167967    0.179012    0.774586   -41.00000   -1.50000
PART 0
AFIX   0
C57   1    0.210857    0.245038    0.522550    11.00000    0.22448
AFIX 137
H57A  2    0.231029    0.254286    0.531694    11.00000   -1.50000
H57B  2    0.218579    0.267968    0.514709    11.00000   -1.50000
H57C  2    0.210625    0.221784    0.516717    11.00000   -1.50000
AFIX   0
C58   1    0.163521    0.202670    0.545140    11.00000    0.25146
AFIX 137
H58A  2    0.144926    0.204716    0.553256    11.00000   -1.50000
H58B  2    0.190542    0.211778    0.550354    11.00000   -1.50000
H58C  2    0.151553    0.173830    0.541450    11.00000   -1.50000
AFIX   0
C59   1    0.136740    0.215831    0.515993    11.00000    0.20291
AFIX 137
H59A  2    0.109532    0.206526    0.521067    11.00000   -1.50000
H59B  2    0.136499    0.192538    0.510191    11.00000   -1.50000
H59C  2    0.142896    0.238098    0.507993    11.00000   -1.50000
AFIX   0
C60   1   -0.033014    0.184807    0.529082    11.00000    0.21172
AFIX 137
H60A  2   -0.012172    0.181564    0.535326    11.00000   -1.50000
H60B  2   -0.021002    0.199147    0.518532    11.00000   -1.50000
H60C  2   -0.056969    0.157418    0.526762    11.00000   -1.50000
AFIX   0
C61   1   -0.062677    0.176608    0.555734    11.00000    0.32374
AFIX  33
H61A  2   -0.073028    0.188782    0.563938    11.00000   -1.50000
H61B  2   -0.085087    0.148967    0.552580    11.00000   -1.50000
H61C  2   -0.039750    0.174344    0.560612    11.00000   -1.50000
AFIX   0
C62   1   -0.086605    0.207591    0.535964    11.00000    0.30347
AFIX  33
H62A  2   -0.088274    0.226363    0.544100    11.00000   -1.50000
H62B  2   -0.087717    0.216939    0.524637    11.00000   -1.50000
H62C  2   -0.109952    0.179450    0.537630    11.00000   -1.50000
AFIX   0
C63   1    0.077816    0.369875    0.467260    11.00000    0.27675
AFIX 137
H63A  2    0.080836    0.349123    0.473674    11.00000   -1.50000
H63B  2    0.104599    0.395658    0.466729    11.00000   -1.50000
H63C  2    0.068446    0.359497    0.455925    11.00000   -1.50000
AFIX   0
C64   1    0.001052    0.335811    0.478940    11.00000    0.26158
AFIX 137
H64A  2    0.006094    0.318538    0.486746    11.00000   -1.50000
H64B  2   -0.007446    0.321822    0.468100    11.00000   -1.50000
H64C  2   -0.020970    0.340282    0.483336    11.00000   -1.50000
AFIX   0
C65   1    0.043549    0.416118    0.468294    11.00000    0.16391
AFIX 137
H65A  2    0.071600    0.434702    0.464087    11.00000   -1.50000
H65B  2    0.035983    0.431020    0.476356    11.00000   -1.50000
H65C  2    0.023879    0.406572    0.458967    11.00000   -1.50000
AFIX   0
C66   1    0.271755    0.410576    0.472008    11.00000    0.26277
AFIX 137
H66A  2    0.292926    0.422131    0.480775    11.00000   -1.50000
H66B  2    0.285258    0.416271    0.461057    11.00000   -1.50000
H66C  2    0.254528    0.380539    0.473569    11.00000   -1.50000
AFIX   0
C67   1    0.204768    0.408305    0.465126    11.00000    0.25384
AFIX 137
H67A  2    0.208790    0.399858    0.454015    11.00000   -1.50000
H67B  2    0.191549    0.425283    0.464045    11.00000   -1.50000
H67C  2    0.187022    0.383597    0.471796    11.00000   -1.50000
AFIX   0
C68   1    0.279856    0.478503    0.469895    11.00000    0.31704
AFIX  33
H68A  2    0.302811    0.485192    0.477599    11.00000   -1.50000
H68B  2    0.289755    0.481429    0.458365    11.00000   -1.50000
H68C  2    0.269215    0.497489    0.471820    11.00000   -1.50000
AFIX   0
C78   1    0.034654    0.128292    0.773677    11.00000    0.19001
AFIX 137
H78A  2    0.027108    0.108740    0.782987    11.00000   -1.50000
H78B  2    0.063080    0.137212    0.770112    11.00000   -1.50000
H78C  2    0.015591    0.114723    0.764333    11.00000   -1.50000
AFIX   0
C79   1   -0.004179    0.156390    0.789580    11.00000    0.20968
AFIX 137
H79A  2   -0.026711    0.153829    0.782435    11.00000   -1.50000
H79B  2    0.004342    0.179788    0.797248    11.00000   -1.50000
H79C  2   -0.013805    0.130796    0.796013    11.00000   -1.50000
AFIX   0
C80   1    0.069957    0.187116    0.791905    11.00000    0.29922
AFIX 137
H80A  2    0.076805    0.167098    0.796739    11.00000   -1.50000
H80B  2    0.061897    0.199688    0.800828    11.00000   -1.50000
H80C  2    0.094219    0.208800    0.786023    11.00000   -1.50000
AFIX   0
C81   1    0.221698    0.369242    0.606368    11.00000    0.08423    0.12886 =
         0.07394   -0.00226   -0.00178    0.06524
C82   1    0.260846    0.372713    0.606967    11.00000    0.05932    0.11265 =
         0.08354    0.01058    0.00870    0.03953
AFIX  43
H82A  2    0.280757    0.387069    0.598467    11.00000   -1.20000
AFIX   0
C83   1    0.270028    0.354537    0.620389    11.00000    0.06748    0.09228 =
         0.07981    0.00349   -0.00076    0.04412
C84   1    0.243544    0.337443    0.633200    11.00000    0.08072    0.09147 =
         0.07844    0.00740    0.01215    0.04797
AFIX  43
H84A  2    0.250471    0.326207    0.642485    11.00000   -1.20000
AFIX   0
C85   1    0.205613    0.336522    0.632594    11.00000    0.07858    0.09949 =
         0.06772    0.00077   -0.00400    0.04519
C86   1    0.195224    0.352451    0.619488    11.00000    0.07384    0.14640 =
         0.07579   -0.00438    0.00290    0.06000
AFIX  43
H86A  2    0.169438    0.351901    0.619453    11.00000   -1.20000
AFIX   0
C87   1    0.207090    0.382532    0.591877    11.00000    0.08004    0.15156 =
         0.06727    0.00490    0.00402    0.06975
C88   1    0.311051    0.355155    0.620700    11.00000    0.06240    0.09286 =
         0.08857   -0.00665   -0.00607    0.04012
C89   1    0.145311    0.322750    0.650441    11.00000    0.05979    0.08988 =
         0.08557    0.01997    0.01546    0.03445
AFIX  43
H89A  2    0.141124    0.344592    0.646694    11.00000   -1.20000
AFIX   0
C90   1    0.057578    0.381155    0.614801    11.00000    0.08054    0.10825 =
         0.06432    0.01538    0.01420    0.05589
C91   1    0.056350    0.355771    0.627749    11.00000    0.07799    0.09559 =
         0.07706    0.00164    0.01025    0.05006
AFIX  43
H91A  2    0.065705    0.336585    0.625891    11.00000   -1.20000
AFIX   0
C92   1    0.041841    0.358111    0.643112    11.00000    0.07738    0.09132 =
         0.09548    0.02006    0.01653    0.05256
C93   1    0.027646    0.385762    0.645709    11.00000    0.09198    0.10417 =
         0.08474    0.01055    0.01916    0.05719
AFIX  43
H93A  2    0.015976    0.386476    0.656165    11.00000   -1.20000
AFIX   0
C94   1    0.030571    0.412390    0.632954    11.00000    0.10983    0.11457 =
         0.10043    0.03513    0.03515    0.08618
C95   1    0.042841    0.408187    0.617466    11.00000    0.10233    0.10719 =
         0.08842    0.03030    0.02805    0.06829
AFIX  43
H95A  2    0.041296    0.423879    0.608426    11.00000   -1.20000
AFIX   0
C96   1    0.071527    0.378906    0.597612    11.00000    0.08213    0.09529 =
         0.07610    0.01092    0.00685    0.05167
C97   1    0.039603    0.331609    0.657436    11.00000    0.08583    0.09117 =
         0.08295    0.00313    0.00154    0.04054
C98   1    0.000710    0.455229    0.624079    11.00000    0.12035    0.09800 =
         0.09105    0.00473    0.01147    0.07813
AFIX  43
H98A  2   -0.004533    0.447566    0.612645    11.00000   -1.20000
AFIX   0
C99   1    0.430831    0.505651    0.585952    11.00000    0.07557    0.08000 =
         0.10628   -0.00382   -0.02378    0.03740
C100  1    0.393186    0.497777    0.582151    11.00000    0.09286    0.09479 =
         0.10375    0.00226   -0.01117    0.04690
AFIX  43
H10B  2    0.370453    0.473248    0.586567    11.00000   -1.20000
AFIX   0
C101  1    0.384584    0.522381    0.572323    11.00000    0.08475    0.08461 =
         0.11405    0.00924   -0.00317    0.04175
C102  1    0.419083    0.560757    0.566779    11.00000    0.10513    0.08776 =
         0.08576    0.00639   -0.00833    0.05375
AFIX  43
H10C  2    0.414748    0.579767    0.560397    11.00000   -1.20000
AFIX   0
C103  1    0.458477    0.569603    0.570838    11.00000    0.07195    0.08237 =
         0.10060   -0.00022   -0.01283    0.04005
C104  1    0.463884    0.542521    0.580344    11.00000    0.07660    0.07361 =
         0.09718    0.00584   -0.01252    0.03431
AFIX  43
H10D  2    0.491252    0.549099    0.583240    11.00000   -1.20000
AFIX   0
C105  1    0.435532    0.473947    0.595937    11.00000    0.07715    0.06729 =
         0.11859    0.01324    0.00816    0.02839
C106  1    0.493391    0.609787    0.564026    11.00000    0.08232    0.08987 =
         0.08438    0.00001   -0.00219    0.03950
C107  1    0.309863    0.475282    0.568187    11.00000    0.08069    0.11650 =
         0.11082    0.00381   -0.01854    0.04929
AFIX  43
H10A  2    0.308455    0.450234    0.571694    11.00000   -1.20000
AFIX   0
HKLF 4

REM  LSHU01-Co48.res in R-3
REM R1 =  0.0735 for   16044 Fo > 4sig(Fo)  and  0.0915 for all   25993 data
REM   1313 parameters refined using      7 restraints

END

WGHT      0.1433      0.0000

REM Highest difference peak  0.867,  deepest hole -0.403,  1-sigma level  0.068
Q1    1  -0.0677  0.2295  0.5166  11.00000  0.05    0.87
Q2    1   0.1604  0.4078  0.4637  11.00000  0.05    0.61
Q3    1   0.0382  0.3250  0.4888  11.00000  0.05    0.61
Q4    1   0.0232  0.1768  0.7943  11.00000  0.05    0.59
Q5    1   0.1162  0.3344  0.6900  11.00000  0.05    0.58
Q6    1   0.2032  0.4769  0.5677  11.00000  0.05    0.57
Q7    1  -0.0492  0.2238  0.5297  11.00000  0.05    0.55
Q8    1   0.1304  0.4304  0.5802  11.00000  0.05    0.53
Q9    1   0.0641  0.3532  0.7003  11.00000  0.05    0.52
Q10   1   0.2410  0.5648  0.5583  11.00000  0.05    0.51
;
_shelx_res_checksum              89218

_shelx_fab_file                  
;
   -2    4    0   -114.21     -1.77
   -4    5    0     33.22      4.21
   -1    5    0    113.05     -2.84
   -3    6    0    -46.22      0.32
    0    6    0    -30.70      2.48
   -5    7    0    -19.28      3.80
   -2    7    0     -5.44      6.14
   -7    8    0     15.60     -7.56
   -4    8    0     29.50      5.08
   -1    8    0     -1.53     -4.78
   -6    9    0      1.50     -7.81
   -3    9    0    -33.97      2.05
    0    9    0    -15.98      0.19
   -8   10    0     -1.10     -6.00
   -5   10    0     -8.91     -2.85
   -2   10    0     13.25      1.52
  -10   11    0    -22.01     -1.44
   -7   11    0     15.78     -7.17
   -4   11    0     38.78     -3.35
   -1   11    0    -14.00     -0.75
   -9   12    0    -27.87     -0.52
   -6   12    0    -12.61      6.33
   -3   12    0      8.05      1.40
    0   12    0     18.76     -1.89
  -11   13    0     -2.02     -2.21
   -8   13    0      2.17     -4.97
   -5   13    0    -11.56      4.65
   -2   13    0      9.64     -3.73
  -13   14    0     12.47      2.74
  -10   14    0     -2.91     -1.27
   -7   14    0     -3.62      2.10
   -4   14    0    -25.26     -2.77
   -1   14    0     -2.98     -0.15
  -12   15    0      8.30      0.78
   -9   15    0     -3.04     -0.86
   -6   15    0      9.48     -0.73
   -3   15    0    -23.62      3.30
    0   15    0      7.07     -2.98
  -14   16    0      7.16     -2.40
  -11   16    0      0.77      2.94
   -8   16    0     -1.15     -7.18
   -5   16    0     -0.23      0.37
   -2   16    0     -3.76     -1.59
  -16   17    0      1.09     -2.21
  -13   17    0      4.57      3.02
  -10   17    0    -14.12     -3.09
   -7   17    0      0.43     -3.19
   -4   17    0     -7.12      5.79
   -1   17    0     -1.54     -5.14
  -15   18    0      5.40     -5.12
  -12   18    0     -8.09      3.19
   -9   18    0     -3.57     -2.63
   -6   18    0      2.18      0.09
   -3   18    0     -1.90     -0.33
    0   18    0      2.41      1.28
  -17   19    0     -3.91     -1.01
  -14   19    0     -6.03      7.79
  -11   19    0      0.30      0.33
   -8   19    0      1.84     -2.72
   -5   19    0     -4.10     -3.91
   -2   19    0      6.83     -1.07
  -19   20    0     -4.26      1.09
  -16   20    0      7.32      6.02
  -13   20    0    -17.84      2.95
  -10   20    0     -4.54      1.66
   -7   20    0     -5.49     -1.90
   -4   20    0      9.81     -5.37
   -1   20    0     -2.32      1.74
  -18   21    0      0.93      6.39
  -15   21    0      0.82      7.39
  -12   21    0      0.84      3.52
   -9   21    0     -2.04      0.34
   -6   21    0     -2.07      0.41
   -3   21    0    -10.04     -0.28
    0   21    0     -3.65      1.45
  -20   22    0     -6.39     -1.95
  -17   22    0      0.77     -5.50
  -14   22    0      2.14     -2.52
  -11   22    0      3.50     -4.86
   -8   22    0     -6.18     -1.68
   -5   22    0     -1.55     -2.65
   -2   22    0     -6.74     -1.45
  -22   23    0      2.14      5.31
  -19   23    0      6.83      0.75
  -16   23    0      2.83      4.92
  -13   23    0     -5.29      0.41
  -10   23    0     -6.51      0.64
   -7   23    0     -1.94     -0.97
   -4   23    0      2.96      1.13
   -1   23    0      1.96      6.58
  -21   24    0    -11.85      0.72
  -18   24    0     -2.13     -0.88
  -15   24    0      4.72      0.25
  -12   24    0     -0.67     -2.31
   -9   24    0      5.86     -0.99
   -6   24    0     -3.60      3.50
   -3   24    0     -1.86      3.85
    0   24    0     -7.34     -4.62
  -23   25    0     -0.79      1.95
  -20   25    0     -2.36      4.06
  -17   25    0      9.93      4.38
  -14   25    0     -7.06     -1.48
  -11   25    0      3.03     -0.92
   -8   25    0     -0.08      0.29
   -5   25    0      0.43      0.96
   -2   25    0     -3.89     -6.81
  -25   26    0      5.96     -4.00
  -22   26    0      1.93     -0.17
  -19   26    0     -5.23      0.14
  -16   26    0     17.79     -0.21
  -13   26    0      8.08      1.88
  -10   26    0      1.53     -1.91
   -7   26    0      6.87     -1.99
   -4   26    0      5.88      1.53
   -1   26    0      2.08     -1.28
  -24   27    0     -3.43     -1.83
  -21   27    0     -5.56      3.87
  -18   27    0      8.70     -4.04
  -15   27    0     17.68     -5.52
  -12   27    0      1.98      1.74
   -9   27    0      2.57      8.94
   -6   27    0      0.43     -0.46
   -3   27    0     -1.31      3.85
    0   27    0      4.58      2.50
  -26   28    0      0.40      7.10
  -23   28    0      6.03      0.99
  -20   28    0     -7.26     -0.27
  -17   28    0     11.50     -1.46
  -14   28    0     -1.14      0.95
  -11   28    0     -0.31      5.61
   -8   28    0     -5.58      2.35
   -5   28    0      3.75      3.09
   -2   28    0     -1.17      0.33
  -28   29    0     11.70      1.98
  -25   29    0      1.17     -2.58
  -22   29    0     -1.38      7.95
  -19   29    0      1.29     -3.51
  -16   29    0      4.33     -3.48
  -13   29    0     -2.81     -1.31
  -10   29    0      2.02     -1.16
   -7   29    0     -6.93     -2.43
   -4   29    0      5.09      2.31
   -1   29    0     -1.97     -0.10
  -27   30    0     -5.41      1.34
  -24   30    0      9.53     -0.80
  -21   30    0      5.08     -0.54
  -18   30    0      6.08     -3.10
  -15   30    0      2.34    -16.30
  -12   30    0      2.21      3.12
   -9   30    0      3.08     -6.34
   -6   30    0      0.85     -0.21
   -3   30    0      0.10     -3.00
    0   30    0      4.61     -7.10
  -29   31    0      2.92      8.94
  -26   31    0      0.99     -1.11
  -23   31    0     -8.26     -7.42
  -20   31    0      6.20     -1.53
  -17   31    0     12.03     -4.06
  -14   31    0      4.63     -2.61
  -11   31    0     -0.87      0.74
   -8   31    0      4.03     -0.54
   -5   31    0      5.38      7.71
   -2   31    0    -10.11     -2.57
  -31   32    0     -9.11      7.18
  -28   32    0      2.65      0.94
  -25   32    0     -6.68      2.97
  -22   32    0     -7.05      6.05
  -19   32    0      1.77     -2.60
  -16   32    0      6.36     -3.47
  -13   32    0      6.70    -15.51
  -10   32    0      6.74     -1.03
   -7   32    0     -5.42      2.01
   -4   32    0     -7.34      1.33
   -1   32    0      2.34     -0.36
  -30   33    0      6.23     -1.88
  -27   33    0     -8.61     10.57
  -24   33    0     -2.70    -20.75
  -21   33    0      1.71      0.60
  -18   33    0     -3.85      0.16
  -15   33    0      1.21     -1.62
  -12   33    0     -2.28     -0.25
   -9   33    0     -1.97     -7.02
   -6   33    0      1.50      6.90
   -3   33    0     -2.37     -2.48
    0   33    0      5.05      3.27
  -32   34    0     -0.59      0.98
  -29   34    0     -3.22     -1.38
  -26   34    0      3.88      1.19
  -23   34    0     -1.75      0.74
  -20   34    0     -0.84     -4.22
  -17   34    0      6.98     -1.18
  -14   34    0      8.93      6.84
  -11   34    0     -9.86      2.83
   -8   34    0     -1.04      1.68
   -5   34    0     -3.93      4.77
   -2   34    0     -3.63     -4.85
  -31   35    0     -3.19     -4.03
  -28   35    0      0.41     -1.49
  -25   35    0      1.57     -3.93
  -22   35    0     -8.61      2.78
  -19   35    0     -0.08     -0.22
  -16   35    0      9.37     -1.67
  -13   35    0      0.24      3.61
  -10   35    0      0.86     -0.91
   -7   35    0     -5.06     -4.65
   -4   35    0      0.40      1.26
  -30   36    0      1.92     -2.96
  -27   36    0      5.56      0.33
  -24   36    0      5.22     -5.84
  -21   36    0     -1.26      2.91
  -18   36    0      3.84     -4.93
  -15   36    0      2.58     -0.76
  -12   36    0      0.43     -6.45
   -9   36    0      1.90      0.11
   -6   36    0      0.77      1.45
  -29   37    0    -12.70     -1.51
  -26   37    0     11.06     -4.60
  -23   37    0     13.74     -0.53
  -20   37    0      5.35      2.43
  -17   37    0      7.49     -9.61
  -14   37    0     -8.72     -1.32
  -11   37    0     -3.82      1.45
   -8   37    0      0.09     -2.29
  -25   38    0     14.84     -1.51
  -22   38    0     14.59      8.60
  -19   38    0     -5.86     -3.59
  -16   38    0    -12.25     -2.55
  -13   38    0     -2.16     -0.67
  -21   39    0      9.70      1.10
  -18   39    0      1.21      3.89
   -5    3    1    150.83      5.08
   -7    4    1     17.02     -1.92
   -4    4    1   -130.48     -5.07
    2    4    1    -31.13    -13.90
   -9    5    1    -22.42      7.30
   -6    5    1     11.50     -7.04
   -3    5    1     -0.83     -3.29
    0    5    1    117.73      1.06
    3    5    1      8.07     -1.65
  -11    6    1     25.86      1.39
   -8    6    1    -45.26     -0.41
   -5    6    1     78.03     -5.54
   -2    6    1     77.47      2.97
    1    6    1    -71.38    -43.42
    4    6    1     10.55     -3.95
  -13    7    1     26.82     -1.60
  -10    7    1    -19.25     -3.53
   -7    7    1     -6.08      5.53
   -4    7    1    -71.47     -4.17
   -1    7    1      7.02     -5.59
    2    7    1    -28.59    -10.60
    5    7    1     24.33     -2.28
  -15    8    1      9.10     -2.94
  -12    8    1      6.12     -4.34
   -9    8    1    -13.16     -3.31
   -6    8    1    -20.37     -7.03
   -3    8    1    -20.62      7.78
    0    8    1     11.84     -5.27
    3    8    1     -6.61      5.33
    6    8    1    -13.36     -1.36
  -17    9    1     -4.55     -6.19
  -14    9    1     -0.87     -0.22
  -11    9    1    -18.54     -0.03
   -8    9    1    -18.19     -2.46
   -5    9    1    -23.67      2.33
   -2    9    1     17.26     16.68
    1    9    1     -2.46    -11.06
    4    9    1      8.55     -7.10
    7    9    1      0.72      1.27
  -19   10    1      2.28      4.37
  -16   10    1      8.71      2.69
  -13   10    1    -10.11     -3.48
  -10   10    1      8.93      8.40
   -7   10    1      5.03     -5.65
   -4   10    1     56.65     -5.50
   -1   10    1     17.53     13.05
    2   10    1     11.36     -1.93
    5   10    1    -18.01     -8.70
    8   10    1     -3.86      0.18
  -21   11    1     -0.10     -0.50
  -18   11    1      0.99     -2.51
  -15   11    1      3.72      6.43
  -12   11    1     -8.73      7.96
   -9   11    1     29.23     -8.84
   -6   11    1      4.34      8.14
   -3   11    1     36.97     -8.65
    0   11    1     10.34     -4.77
    3   11    1     -3.59    -10.26
    6   11    1      8.32     -2.15
    9   11    1     -4.17      1.68
  -23   12    1     -2.58     -1.87
  -20   12    1    -11.83     -3.78
  -17   12    1      3.44      3.19
  -14   12    1      1.96      1.67
  -11   12    1      0.51     -1.64
   -8   12    1     11.13     -6.02
   -5   12    1     -2.71      7.93
   -2   12    1    -12.51      9.20
    1   12    1     11.65     -2.72
    4   12    1      4.70      1.32
    7   12    1      2.97     -3.72
   10   12    1     -3.22      0.79
  -25   13    1     -2.84      2.73
  -22   13    1     -5.18     -1.56
  -19   13    1      8.49      6.99
  -16   13    1      3.53      4.16
  -13   13    1     17.42     -0.52
  -10   13    1     16.58     -1.32
   -7   13    1     -3.52     11.66
   -4   13    1      3.06     -3.63
   -1   13    1     -8.78      3.82
    2   13    1     -7.19     -4.24
    5   13    1     -7.71      3.16
    8   13    1     -7.74      1.82
   11   13    1     -0.38      6.00
  -27   14    1      2.65      3.15
  -24   14    1      7.19     -2.08
  -21   14    1     -5.14     -0.09
  -18   14    1     14.59      2.04
  -15   14    1      9.07      1.22
  -12   14    1    -15.05     -1.93
   -9   14    1     10.71     -1.52
   -6   14    1     -7.23      2.57
   -3   14    1     -1.62     -7.65
    0   14    1     -5.92      2.15
    3   14    1     19.18      2.88
    6   14    1     -7.46     -3.41
    9   14    1     -0.54     -7.78
   12   14    1      3.92     -1.44
  -29   15    1     -5.26     -1.54
  -26   15    1     -0.64      0.43
  -23   15    1     -4.75      1.62
  -20   15    1      2.49     -1.32
  -17   15    1    -12.81      6.44
  -14   15    1      8.34     -1.22
  -11   15    1      9.16     -1.11
   -8   15    1     -7.54      3.85
   -5   15    1     12.33     -0.84
   -2   15    1      0.37     -3.06
    1   15    1     12.42     -0.43
    4   15    1    -10.75     -3.50
    7   15    1     -0.49     -1.17
   10   15    1     -4.79      3.63
   13   15    1      1.15      2.18
  -31   16    1      6.38      1.35
  -28   16    1     -1.36      3.43
  -25   16    1     -2.44     -1.88
  -22   16    1     -3.94     -0.20
  -19   16    1      8.64      4.02
  -16   16    1     -1.47     -8.03
  -13   16    1      4.87      4.37
  -10   16    1     -3.38     -4.71
   -7   16    1     -9.39     -0.80
   -4   16    1      1.58     -4.09
   -1   16    1    -12.16      0.43
    2   16    1     -2.25      3.13
    5   16    1     -5.61     -0.27
    8   16    1     12.09      6.73
   11   16    1      1.67      1.22
   14   16    1     -8.58      0.08
  -33   17    1      4.12     -0.20
  -30   17    1     -0.52     -5.98
  -27   17    1      1.45      4.48
  -24   17    1      4.19      3.40
  -21   17    1     11.05     -2.65
  -18   17    1    -10.18     -3.19
  -15   17    1    -10.26      0.73
  -12   17    1     11.08     -0.73
   -9   17    1      8.57     -2.06
   -6   17    1    -12.80     -1.74
   -3   17    1      3.22      5.03
    0   17    1     -8.81      2.50
    3   17    1      8.60     -0.01
    6   17    1     -2.68      2.87
    9   17    1     -4.12     -0.37
   12   17    1      4.28      3.09
   15   17    1      3.72      0.22
  -35   18    1      5.43     -7.95
  -32   18    1     -1.43     -0.90
  -29   18    1      5.39     -5.28
  -26   18    1     11.43     -0.96
  -23   18    1      3.75     -2.84
  -20   18    1      2.36     -1.35
  -17   18    1      2.34     -1.44
  -14   18    1      1.52     -1.14
  -11   18    1     11.29      8.54
   -8   18    1      0.14     -1.03
   -5   18    1     -0.39      1.97
   -2   18    1      6.99      0.28
    1   18    1     -0.17      1.75
    4   18    1     -1.26      2.45
    7   18    1      0.08      0.12
   10   18    1     -7.23     -0.60
   13   18    1     -6.49     -5.21
   16   18    1      6.38     -2.37
  -37   19    1      1.78     -1.95
  -34   19    1      0.19      3.86
  -31   19    1     -0.09     -8.24
  -28   19    1     -2.12     -4.56
  -25   19    1     -9.41     -4.75
  -22   19    1     -0.90     -3.07
  -19   19    1     -7.79     -0.64
  -16   19    1     -1.00      2.08
  -13   19    1      7.88      1.96
  -10   19    1      8.89     -6.76
   -7   19    1      1.49     -0.57
   -4   19    1      3.81      1.59
   -1   19    1      2.27      0.75
    2   19    1     -1.57     10.10
    5   19    1      0.04      0.57
    8   19    1     -3.64      1.97
   11   19    1      0.90     -0.23
   14   19    1      8.78     -0.56
   17   19    1      0.77      1.47
  -39   20    1     -2.51     -2.05
  -36   20    1      8.91     -3.82
  -33   20    1      0.24     -0.95
  -30   20    1     -2.31      0.80
  -27   20    1      2.15      0.35
  -24   20    1      5.13      1.42
  -21   20    1      3.01     -5.20
  -18   20    1      1.77      1.72
  -15   20    1      1.74      0.54
  -12   20    1     -5.15      0.00
   -9   20    1     -0.83     -6.29
   -6   20    1      0.00     -3.01
   -3   20    1     -5.43     -3.36
    0   20    1     -4.97      3.78
    3   20    1     -1.48      8.83
    6   20    1     -2.04      0.21
    9   20    1     -4.54      9.33
   12   20    1      2.32     -3.63
   15   20    1     11.74      3.79
   18   20    1     -8.23     -1.36
  -38   21    1     -5.08      3.07
  -35   21    1      0.32      1.04
  -32   21    1     -4.48      1.34
  -29   21    1      7.00      1.30
  -26   21    1      3.64      5.25
  -23   21    1     -5.77      0.42
  -20   21    1      3.72     -1.53
  -17   21    1     -0.33     -4.28
  -14   21    1     -9.58     -1.37
  -11   21    1      1.43     -0.20
   -8   21    1     -3.75     -5.18
   -5   21    1     -0.25     -1.81
   -2   21    1     -6.63      2.35
    1   21    1     -4.81     -3.18
    4   21    1      2.57      3.55
    7   21    1     -4.34     -2.75
   10   21    1      4.65     -0.89
   13   21    1     -2.57      2.27
   16   21    1     -5.30     -3.57
  -37   22    1      6.61      3.96
  -34   22    1     -2.43     -1.55
  -31   22    1     -2.29      2.31
  -28   22    1     -2.18      4.05
  -25   22    1      5.57      5.46
  -22   22    1      2.42      0.24
  -19   22    1      0.58      0.64
  -16   22    1    -10.40     -1.41
  -13   22    1     -0.87     -0.64
  -10   22    1     -2.95      0.89
   -7   22    1      2.41     -3.02
   -4   22    1      1.00      0.45
   -1   22    1     -2.35      1.93
    2   22    1     -4.32     -3.18
    5   22    1      4.08      0.27
    8   22    1     -1.19      6.29
   11   22    1     -2.57      5.46
   14   22    1      4.82      1.84
   17   22    1     -2.08      1.88
  -36   23    1     -0.96      6.34
  -33   23    1     -0.06      1.73
  -30   23    1     -0.09     -1.10
  -27   23    1      1.98     -2.52
  -24   23    1      0.01      4.84
  -21   23    1      2.84     -2.58
  -18   23    1      3.64     -2.44
  -15   23    1      0.51     -4.30
  -12   23    1     -8.45      2.89
   -9   23    1     -0.62      7.52
   -6   23    1      0.59     -4.69
   -3   23    1      5.02     -2.49
    0   23    1      3.69     -1.74
    3   23    1      4.56     -2.86
    6   23    1     -8.73      1.90
    9   23    1      2.74     -0.08
   12   23    1      3.45      3.85
   15   23    1      6.22      3.62
  -38   24    1    -11.41      3.49
  -35   24    1     -7.02     -3.77
  -32   24    1     -1.53      3.76
  -29   24    1    -11.84      0.30
  -26   24    1      0.09     -0.12
  -23   24    1      4.93      4.14
  -20   24    1      2.84      0.68
  -17   24    1      9.02     -1.17
  -14   24    1     -3.85      0.82
  -11   24    1     -0.45      0.42
   -8   24    1     -3.87      3.31
   -5   24    1     -7.89     -2.64
   -2   24    1     -3.34     -0.42
    1   24    1     -5.07     -2.65
    4   24    1     -4.01     -1.63
    7   24    1     -2.16     -0.72
   10   24    1      2.65     -8.72
   13   24    1      1.23     -0.73
  -37   25    1      6.12      5.38
  -34   25    1     -7.71      0.00
  -31   25    1      3.75     -3.13
  -28   25    1      1.73     -0.04
  -25   25    1      2.95     -8.22
  -22   25    1    -10.06     -7.36
  -19   25    1     -5.21      4.26
  -16   25    1      4.89     -0.82
  -13   25    1     -8.55     -3.68
  -10   25    1      0.12      0.07
   -7   25    1     -0.64     -0.59
   -4   25    1      6.78     -0.10
   -1   25    1     -1.13     -3.75
    2   25    1     -5.40     -2.42
    5   25    1     -0.44     -0.55
    8   25    1      6.25    -10.46
   11   25    1      9.93      4.35
  -36   26    1     -2.38     -2.69
  -33   26    1      2.20    -10.83
  -30   26    1      8.52     -3.08
  -27   26    1      9.34      0.60
  -24   26    1     -1.50     -3.01
  -21   26    1     -3.34      5.34
  -18   26    1      0.65     -4.80
  -15   26    1     -0.50      0.30
  -12   26    1      8.49      1.17
   -9   26    1     -3.95      1.87
   -6   26    1     -3.50      2.38
   -3   26    1     -9.08      5.25
    0   26    1      1.40     -0.40
    3   26    1     -4.03     -4.73
    6   26    1     -2.33      0.64
    9   26    1      1.96     -0.23
   12   26    1      7.07      8.21
  -38   27    1     -7.09     15.17
  -35   27    1     -0.24      0.34
  -32   27    1      1.91      0.37
  -29   27    1     -2.26      0.87
  -26   27    1      3.38      3.53
  -23   27    1     -3.09     -1.14
  -20   27    1     -6.10     -2.87
  -17   27    1     -0.80      4.18
  -14   27    1      2.22     -2.27
  -11   27    1     -5.56      0.43
   -8   27    1     -2.06     -0.76
   -5   27    1      2.44      2.22
   -2   27    1    -18.03      1.13
    1   27    1     -0.57     -8.25
    4   27    1     19.86     -4.51
    7   27    1      2.55     -2.23
   10   27    1     -8.00      5.58
  -37   28    1      2.82      2.59
  -34   28    1     -0.44      1.59
  -31   28    1     -1.60     -0.61
  -28   28    1      1.72     -2.43
  -25   28    1     -4.17      4.02
  -22   28    1     -2.93      2.35
  -19   28    1      3.00     -0.44
  -16   28    1      0.24     -2.57
  -13   28    1     -2.23      4.87
  -10   28    1      3.74      1.85
   -7   28    1      1.56      1.12
   -4   28    1      0.22     -1.39
   -1   28    1      5.31    -10.64
    2   28    1     -1.54      3.45
    5   28    1      2.90    -11.06
    8   28    1     -3.91      4.85
  -36   29    1     -1.36      1.33
  -33   29    1      5.66      1.79
  -30   29    1     -6.29      0.56
  -27   29    1      9.15      2.85
  -24   29    1      0.95     -2.86
  -21   29    1      8.35      0.64
  -18   29    1      0.09     14.03
  -15   29    1      1.14     -1.24
  -12   29    1     -3.75      4.18
   -9   29    1      4.24      1.25
   -6   29    1      1.39      1.96
   -3   29    1     -0.13     -3.02
    0   29    1     -3.87     -2.25
    3   29    1     -1.31     -3.58
    6   29    1     -3.70     -1.95
  -35   30    1      4.01      3.38
  -32   30    1     -6.01     -0.31
  -29   30    1     -1.87     -0.34
  -26   30    1      1.50     -1.35
  -23   30    1      0.79     -0.53
  -20   30    1      2.81      4.75
  -17   30    1     -1.65      3.44
  -14   30    1      1.04     -3.28
  -11   30    1     -5.08      5.35
   -8   30    1     -4.61     -2.27
   -5   30    1     -2.64     13.92
   -2   30    1     -4.26      8.26
    1   30    1     -7.70      2.13
    4   30    1     -4.21     -0.96
  -34   31    1     -4.66     -1.38
  -31   31    1     -2.14      4.61
  -28   31    1     -0.14     -5.09
  -25   31    1      6.73     -0.44
  -22   31    1      5.12     -0.12
  -19   31    1      3.46     10.00
  -16   31    1      7.94      0.50
  -13   31    1      6.44     -4.29
  -10   31    1     -2.40     -5.52
   -7   31    1     -0.78      2.33
   -4   31    1      2.41      0.72
   -1   31    1     -5.53     -7.71
    2   31    1      1.88     -0.60
    5   31    1      6.60      0.23
  -33   32    1     -3.91      2.28
  -30   32    1     -1.03     -1.28
  -27   32    1      6.65     -1.84
  -24   32    1      1.07     -1.65
  -21   32    1      0.34     -0.13
  -18   32    1     12.75     -4.66
  -15   32    1     -0.40      1.86
  -12   32    1     -4.49      1.31
   -9   32    1      2.27     -8.39
   -6   32    1      9.72      4.10
   -3   32    1     -7.29     -5.59
    0   32    1     -8.26     -2.05
    3   32    1    -12.04     -2.09
  -32   33    1     -9.75      1.99
  -29   33    1     -3.65     -8.66
  -26   33    1      5.91     -1.39
  -23   33    1     -3.28      0.97
  -20   33    1      6.05     -8.49
  -17   33    1      7.79      1.19
  -14   33    1      5.11     -4.32
  -11   33    1      0.15     -3.20
   -8   33    1      7.09     -1.00
   -5   33    1      8.66      4.34
   -2   33    1      8.15     -6.05
    1   33    1     -3.26     -0.48
  -31   34    1     -4.83     -3.18
  -28   34    1     -2.25     -1.19
  -25   34    1      8.80      0.98
  -22   34    1      4.61      1.18
  -19   34    1     -7.79     -1.27
  -16   34    1     -2.00      1.59
  -13   34    1      3.03     -1.90
  -10   34    1      5.79     -8.67
   -7   34    1      9.23      0.77
   -4   34    1     10.63     -1.83
   -1   34    1     -4.57     -1.44
  -30   35    1      0.56      4.50
  -27   35    1      4.36     -5.92
  -24   35    1      2.12      3.42
  -21   35    1      2.54     -3.73
  -18   35    1     -7.48     -1.71
  -15   35    1     23.47    -19.92
  -12   35    1     11.27     -6.84
   -9   35    1      9.71     -1.67
   -6   35    1     -3.10      5.23
   -3   35    1      6.16      3.27
  -29   36    1     -0.52     -0.91
  -26   36    1     12.86     10.66
  -23   36    1      7.44     -3.03
  -20   36    1     -3.48      1.97
  -17   36    1      0.27      8.32
  -14   36    1     12.51    -15.55
  -11   36    1      1.07     -0.41
   -8   36    1     -9.90     12.36
   -5   36    1      4.22     -2.70
  -28   37    1     -0.37      3.06
  -25   37    1      9.20      1.24
  -22   37    1     10.74      2.06
  -19   37    1      6.77     12.85
  -16   37    1      5.74      1.00
  -13   37    1     -0.69      0.57
  -10   37    1     -3.70     -2.18
  -27   38    1     17.43      5.95
  -24   38    1     -1.05     -6.09
  -21   38    1      2.39      2.51
  -18   38    1      3.40      4.69
  -15   38    1      7.41     -2.95
  -12   38    1     -0.32     -0.22
  -20   39    1     -5.36     -0.19
  -17   39    1     -2.39     -2.08
   -4    3    2   -115.93     -3.72
    2    3    2     17.33      0.43
   -6    4    2    -80.05      8.02
   -3    4    2    -36.32    -10.33
    0    4    2    -50.17      5.92
    3    4    2     30.41      7.79
   -8    5    2    -41.11      6.62
   -5    5    2    -24.37      2.08
   -2    5    2    -45.87     -3.18
    1    5    2     -1.66     -2.13
    4    5    2      8.17      6.61
  -10    6    2     24.33     -4.64
   -7    6    2    -56.00      7.13
   -4    6    2     96.68      0.20
   -1    6    2    -48.48     -2.26
    2    6    2     57.68     -7.69
    5    6    2    -18.59      6.97
  -12    7    2     -8.37     -2.70
   -9    7    2     19.75     -2.08
   -6    7    2     10.92     -7.70
   -3    7    2    -26.06      1.01
    0    7    2      3.07     -2.16
    3    7    2     19.37     13.31
    6    7    2    -10.62      1.58
  -14    8    2      6.12     -1.47
  -11    8    2     25.35      1.15
   -8    8    2     24.43     -0.54
   -5    8    2     19.62     14.15
   -2    8    2      1.15      1.80
    1    8    2    -17.40      0.59
    4    8    2     -7.29     -8.07
    7    8    2    -28.69      2.66
  -16    9    2     -3.21      2.10
  -13    9    2     11.14      4.07
  -10    9    2     17.25    -11.05
   -7    9    2     43.27      3.84
   -4    9    2    -22.53    -14.42
   -1    9    2     -5.79    -17.44
    2    9    2    -27.00      7.66
    5    9    2      4.65      3.37
    8    9    2     -0.44     -3.80
  -18   10    2      3.76      5.90
  -15   10    2     -3.48      1.46
  -12   10    2     -0.21      2.27
   -9   10    2    -22.28     -3.56
   -6   10    2      9.20      8.84
   -3   10    2      0.99      1.11
    0   10    2    -11.93     -6.87
    3   10    2    -11.95     -2.69
    6   10    2     -2.18      6.13
    9   10    2      0.03      1.02
  -20   11    2      4.47      3.77
  -17   11    2      0.25      0.10
  -14   11    2     12.47     -0.78
  -11   11    2     -3.09      2.53
   -8   11    2     -7.13      3.80
   -5   11    2      7.66     -5.53
   -2   11    2     38.69     -1.56
    1   11    2     -9.54      1.40
    4   11    2     -4.59     -0.11
    7   11    2      5.51     -2.48
   10   11    2     11.28      3.09
  -22   12    2     -3.02     -1.73
  -19   12    2     -3.92      5.16
  -16   12    2    -15.07      0.18
  -13   12    2     -2.09     -1.97
  -10   12    2      2.05     -7.90
   -7   12    2     18.95      9.56
   -4   12    2      3.38     12.38
   -1   12    2     22.60     -3.42
    2   12    2     -4.13      4.53
    5   12    2     -2.06     -2.79
    8   12    2      3.81     -1.31
   11   12    2     -5.17      4.95
  -24   13    2    -13.42      0.33
  -21   13    2      0.50      2.85
  -18   13    2     -6.29      1.27
  -15   13    2    -17.95      0.02
  -12   13    2      7.30     -0.33
   -9   13    2      5.74     -0.84
   -6   13    2     16.57      5.09
   -3   13    2     -6.42      1.95
    0   13    2     16.05     -5.40
    3   13    2    -16.21      2.11
    6   13    2     -5.73      3.52
    9   13    2      0.68     -2.85
   12   13    2     -1.19      3.06
  -26   14    2     -2.43      0.98
  -23   14    2     -3.58     -2.92
  -20   14    2     -2.06     -1.53
  -17   14    2    -24.00     -0.75
  -14   14    2     -9.04      6.65
  -11   14    2     -8.99      2.88
   -8   14    2    -10.60      3.15
   -5   14    2     18.90     -3.84
   -2   14    2      6.19     -4.16
    1   14    2     10.51      6.79
    4   14    2     -0.12     -2.59
    7   14    2      0.73      2.41
   10   14    2      4.55      2.79
   13   14    2     -4.62      6.15
  -28   15    2    -10.07     23.29
  -25   15    2     -0.15      0.50
  -22   15    2      3.54     -0.11
  -19   15    2      4.85     -2.90
  -16   15    2     -5.59      4.43
  -13   15    2      8.30     -3.81
  -10   15    2     -0.07      4.07
   -7   15    2    -17.84      2.23
   -4   15    2      0.56      0.65
   -1   15    2     12.30      0.82
    2   15    2     10.29     -1.60
    5   15    2     -0.48      2.48
    8   15    2     -9.01      4.05
   11   15    2     10.39      2.76
   14   15    2      4.65     -2.48
  -30   16    2      5.63      0.72
  -27   16    2      0.96      0.87
  -24   16    2      8.40      4.92
  -21   16    2      0.59      3.41
  -18   16    2     -7.22      0.17
  -15   16    2      0.75     -7.49
  -12   16    2     -3.51      1.84
   -9   16    2     -9.83     -7.55
   -6   16    2     -4.04     -0.79
   -3   16    2     -4.32     -4.01
    0   16    2      1.08      4.08
    3   16    2     -2.14     -3.56
    6   16    2     -1.01     -1.55
    9   16    2      1.39     -0.02
   12   16    2     -2.00      0.84
   15   16    2      4.53     -0.14
  -32   17    2      4.29     -7.48
  -29   17    2     -3.26     -6.47
  -26   17    2     -3.22     -3.88
  -23   17    2      0.38     -8.62
  -20   17    2     11.34      1.31
  -17   17    2      0.98     -0.99
  -14   17    2     -6.87     -3.20
  -11   17    2     20.38     -5.95
   -8   17    2      2.46     -6.32
   -5   17    2      4.93      3.23
   -2   17    2      0.29      2.48
    1   17    2      6.25     -0.04
    4   17    2      4.77     -6.56
    7   17    2      1.07     -4.99
   10   17    2      6.32      1.15
   13   17    2      0.08     -0.70
   16   17    2     -3.67      6.14
  -34   18    2      2.97      0.55
  -31   18    2     -4.55     -2.83
  -28   18    2     -3.00     -4.36
  -25   18    2     -9.07      2.09
  -22   18    2     -3.03     -0.62
  -19   18    2      4.73     -0.65
  -16   18    2     16.33     -2.51
  -13   18    2     -5.61      3.41
  -10   18    2      1.94     -3.23
   -7   18    2     11.48      3.83
   -4   18    2     11.18     -7.82
   -1   18    2      2.27     -1.46
    2   18    2      0.26     -1.68
    5   18    2      3.58     -0.36
    8   18    2    -11.44      1.78
   11   18    2     -0.83     -3.11
   14   18    2      8.66     -9.42
   17   18    2     -3.57      3.21
  -36   19    2      2.23     -4.22
  -33   19    2     -9.64     -3.86
  -30   19    2      3.57     -0.52
  -27   19    2      2.73      2.61
  -24   19    2     -7.73     10.47
  -21   19    2      4.70      1.11
  -18   19    2     19.27      3.96
  -15   19    2     -5.28      0.86
  -12   19    2     -6.21     -1.88
   -9   19    2      3.88      4.51
   -6   19    2      5.15      3.63
   -3   19    2      3.34     -9.17
    0   19    2     -2.36     -4.24
    3   19    2     -7.67      5.27
    6   19    2      7.74      6.45
    9   19    2     -4.22     -0.91
   12   19    2     -2.31     -3.74
   15   19    2     -3.61      0.45
   18   19    2     -9.26      0.36
  -38   20    2      1.79     -2.45
  -35   20    2     -5.93      1.83
  -32   20    2     -0.06      0.00
  -29   20    2     -3.33      2.38
  -26   20    2     -0.91      4.28
  -23   20    2      5.14      0.93
  -20   20    2      1.81      3.14
  -17   20    2     -6.05      0.66
  -14   20    2     -3.70      4.31
  -11   20    2      4.96      2.18
   -8   20    2     -0.32      0.41
   -5   20    2     10.64      2.36
   -2   20    2      6.93     -3.51
    1   20    2      2.40      1.30
    4   20    2     -8.66      1.35
    7   20    2      4.17     -1.56
   10   20    2     -0.01     -3.27
   13   20    2     -3.07     -1.85
   16   20    2     -3.33      0.02
   19   20    2     -4.99     -3.87
  -37   21    2      0.11     -2.53
  -34   21    2      0.10      0.91
  -31   21    2      2.56     -0.11
  -28   21    2     -1.54     -9.31
  -25   21    2     -0.37      3.78
  -22   21    2     10.05      0.62
  -19   21    2      6.27     -0.82
  -16   21    2      9.05      3.25
  -13   21    2      6.53     -0.26
  -10   21    2      0.74      3.40
   -7   21    2     10.54      3.60
   -4   21    2     13.93     -5.43
   -1   21    2      1.27      1.78
    2   21    2      8.81     -3.46
    5   21    2     -0.26      0.74
    8   21    2     -1.42      0.36
   11   21    2     -2.60      4.85
   14   21    2     -4.81      2.32
   17   21    2      6.45     -1.79
  -39   22    2    -11.25     -1.35
  -36   22    2    -11.67      6.45
  -33   22    2     -2.38     -0.19
  -30   22    2    -10.37     -4.38
  -27   22    2      2.91     -5.83
  -24   22    2      2.16     -0.52
  -21   22    2      1.54      0.63
  -18   22    2     -3.13     -2.09
  -15   22    2     -2.14     -2.75
  -12   22    2     26.07    -18.78
   -9   22    2     -0.09     -1.11
   -6   22    2      2.32      7.17
   -3   22    2      6.00     -5.16
    0   22    2      1.31     -0.34
    3   22    2      2.76      0.92
    6   22    2     11.90     -4.71
    9   22    2      2.71      2.68
   12   22    2    -12.42      1.46
   15   22    2      5.16     -1.78
  -38   23    2    -13.33     -0.58
  -35   23    2     -2.72     -1.30
  -32   23    2     -1.28      0.33
  -29   23    2     -2.17     -1.58
  -26   23    2     -6.45     -1.67
  -23   23    2      1.78      5.96
  -20   23    2     -0.20      0.73
  -17   23    2     -2.24     -2.14
  -14   23    2     -2.71     -0.85
  -11   23    2      2.00     -1.44
   -8   23    2     15.39      1.80
   -5   23    2      1.77     -0.24
   -2   23    2      1.38      1.69
    1   23    2     -7.45     -0.17
    4   23    2      2.52     -3.25
    7   23    2      6.37     -1.53
   10   23    2     -5.12     -4.02
   13   23    2     -4.01     -9.39
  -37   24    2     -1.41     -2.04
  -34   24    2      4.82      2.43
  -31   24    2     -0.48     -4.74
  -28   24    2      0.76     -1.39
  -25   24    2    -10.49     -9.67
  -22   24    2     -4.23     -5.73
  -19   24    2     -5.93     -7.33
  -16   24    2     -4.45     -0.67
  -13   24    2     -4.27     -0.20
  -10   24    2     -5.32     -4.13
   -7   24    2     10.30     -1.56
   -4   24    2     -7.04      1.54
   -1   24    2      4.23     -0.95
    2   24    2     -6.47     -1.42
    5   24    2      2.31     -4.10
    8   24    2     -1.42     -3.64
   11   24    2     -3.69     -3.06
   14   24    2     -0.55     -1.97
  -36   25    2      2.82      0.08
  -33   25    2      1.76      6.22
  -30   25    2      8.63     -2.49
  -27   25    2     -0.60      1.20
  -24   25    2      5.41     -0.14
  -21   25    2     -3.77      1.65
  -18   25    2      0.44     -1.04
  -15   25    2      0.65     -3.65
  -12   25    2     -5.89     -4.46
   -9   25    2      1.35      3.03
   -6   25    2      3.68      3.48
   -3   25    2     -2.27      2.65
    0   25    2     -5.44    -10.98
    3   25    2      3.75      5.12
    6   25    2     -1.76      4.95
    9   25    2     -8.92      2.74
   12   25    2      3.68      0.17
  -38   26    2     -4.75     -0.97
  -35   26    2     12.99     11.74
  -32   26    2      7.99      0.14
  -29   26    2      4.99      1.94
  -26   26    2     -2.69     -4.38
  -23   26    2      4.95     -2.75
  -20   26    2      1.18      1.06
  -17   26    2      6.35    -11.23
  -14   26    2      4.27     -3.62
  -11   26    2     -0.55      4.60
   -8   26    2      3.00     -0.63
   -5   26    2     -1.81     -6.81
   -2   26    2     -2.48     -3.86
    1   26    2     -4.08      5.26
    4   26    2      2.62      4.86
    7   26    2      3.84      2.35
   10   26    2      2.21      3.75
  -37   27    2      5.05     -0.27
  -34   27    2      0.25     -1.24
  -31   27    2      0.83      6.40
  -28   27    2      0.25      1.02
  -25   27    2      3.96     -2.13
  -22   27    2      3.83     -0.76
  -19   27    2     -4.61      1.39
  -16   27    2     10.82     -2.19
  -13   27    2      1.50     -1.21
  -10   27    2      0.10     -1.49
   -7   27    2      2.88      4.75
   -4   27    2      4.73     -6.42
   -1   27    2      6.38     -1.44
    2   27    2     -1.36     -0.88
    5   27    2      4.83      2.06
    8   27    2      6.99     -1.82
   11   27    2      6.35     -2.04
  -36   28    2     -1.78     -3.50
  -33   28    2     -3.15      2.19
  -30   28    2      4.69     -0.19
  -27   28    2      9.12     -6.34
  -24   28    2      4.61     -4.42
  -21   28    2     -8.95     -2.78
  -18   28    2     -3.32      2.79
  -15   28    2      3.52     -0.41
  -12   28    2     -9.20      2.48
   -9   28    2     -3.23      1.55
   -6   28    2     -1.23      3.53
   -3   28    2      3.82     -3.05
    0   28    2      2.82     -1.81
    3   28    2     12.54      2.22
    6   28    2     -8.85      0.27
    9   28    2      1.97     -1.10
  -35   29    2     -4.10     -0.98
  -32   29    2      4.87     -1.51
  -29   29    2      1.62     -6.49
  -26   29    2     -0.52      1.11
  -23   29    2     -1.06      3.66
  -20   29    2      2.26     -1.59
  -17   29    2      5.95      3.52
  -14   29    2     -7.66      2.67
  -11   29    2     -4.22     -3.62
   -8   29    2     -3.95      3.82
   -5   29    2     -6.90     -0.09
   -2   29    2     -1.15      0.74
    1   29    2     -6.20      0.55
    4   29    2      1.83      1.90
    7   29    2     -5.33      0.44
  -34   30    2     -0.30      7.09
  -31   30    2     -2.83     -1.33
  -28   30    2      5.73      6.90
  -25   30    2     -5.88     -7.91
  -22   30    2     -3.18     -2.46
  -19   30    2      3.38      1.76
  -16   30    2      9.03      2.72
  -13   30    2      1.85     -6.28
  -10   30    2      6.80      4.78
   -7   30    2     -4.57      3.02
   -4   30    2     -5.07     -1.92
   -1   30    2     -9.66      3.97
    2   30    2     10.51    -21.50
    5   30    2      7.68      3.05
  -36   31    2      1.57      0.97
  -33   31    2     -4.38     -7.75
  -30   31    2      2.68     -2.16
  -27   31    2     -5.55     -4.84
  -24   31    2    -11.64     -2.57
  -21   31    2      3.04      1.44
  -18   31    2     10.67      0.53
  -15   31    2      4.27     -4.45
  -12   31    2      9.32     -0.99
   -9   31    2      2.90     -0.54
   -6   31    2      2.90     -1.82
   -3   31    2     -4.22      3.36
    0   31    2     -2.68     -0.17
    3   31    2      2.06     -4.16
  -35   32    2     -3.36     -1.82
  -32   32    2     -6.18      5.55
  -29   32    2      3.29      2.28
  -26   32    2     -1.03      2.73
  -23   32    2     -6.00     -0.21
  -20   32    2      7.81      6.42
  -17   32    2     -2.79      0.78
  -14   32    2      2.57     -5.35
  -11   32    2     13.61    -13.08
   -8   32    2     -2.51     -7.23
   -5   32    2      2.12      2.75
   -2   32    2      0.15      1.57
    1   32    2     -2.30     -0.33
  -34   33    2     -3.80     -3.67
  -31   33    2      6.59      4.65
  -28   33    2     12.67      6.69
  -25   33    2     -5.90      0.52
  -22   33    2     -6.16      7.31
  -19   33    2     -2.63     -2.06
  -16   33    2     -6.82     -2.09
  -13   33    2     -1.15      6.07
  -10   33    2      5.99      1.98
   -7   33    2      2.06     -0.10
   -4   33    2      2.24      6.22
   -1   33    2     -5.20      1.11
  -33   34    2     -5.25      1.83
  -30   34    2      0.42      1.07
  -27   34    2      2.83     25.65
  -24   34    2      7.42      1.07
  -21   34    2     -4.63      0.46
  -18   34    2      0.38      0.26
  -15   34    2      4.39     -1.91
  -12   34    2      2.65     -4.76
   -9   34    2      0.10      0.98
   -6   34    2      7.46      3.00
   -3   34    2      5.76      1.77
  -32   35    2      1.62     -1.71
  -29   35    2     -3.88     -0.79
  -26   35    2      1.62     -1.21
  -23   35    2     -7.09      7.62
  -20   35    2     -1.35      4.98
  -17   35    2     -2.44     -4.83
  -14   35    2    -12.04      9.18
  -11   35    2     -9.68     -3.11
   -8   35    2     -2.07      2.17
   -5   35    2     -4.06      8.67
  -31   36    2      4.80     -1.12
  -28   36    2      3.34     -9.11
  -25   36    2      1.32      0.73
  -22   36    2      0.24      2.64
  -19   36    2     -0.96     -2.23
  -16   36    2      3.61      0.22
  -13   36    2     -0.34     -0.72
  -10   36    2     -3.92      4.67
   -7   36    2      4.66      1.48
  -27   37    2     10.14      2.71
  -24   37    2      1.95      1.78
  -21   37    2     -4.31      4.59
  -18   37    2      1.04     -5.35
  -15   37    2     -5.78      2.02
  -12   37    2      9.37    -13.86
   -9   37    2      9.65     -2.33
  -26   38    2     -8.05     -3.24
  -23   38    2     -3.21      2.61
  -20   38    2    -12.40     -5.85
  -17   38    2      7.78     -5.94
  -14   38    2      8.75      2.44
  -11   38    2      5.73      3.93
  -22   39    2      7.94      0.70
  -19   39    2      1.52     -2.06
    2    2    3   -137.86      3.55
    3    3    3     21.83     12.20
   -5    4    3    127.97      1.06
   -2    4    3   -138.01     -0.51
    1    4    3    -23.69     -4.16
    4    4    3    -18.08      1.34
   -7    5    3     39.39      2.97
   -4    5    3     42.62     -2.36
   -1    5    3     64.99      1.24
    2    5    3    -22.92     -2.42
    5    5    3      9.70     -1.45
   -9    6    3     68.61      7.32
   -6    6    3     13.45      0.29
   -3    6    3     15.38      9.64
    0    6    3    -20.60      2.02
    3    6    3    -21.06      0.98
    6    6    3      1.50      3.01
  -11    7    3     41.89     -9.40
   -8    7    3     33.36     -0.32
   -5    7    3      1.16     -1.44
   -2    7    3    -25.74     57.34
    1    7    3     -4.49     -4.40
    4    7    3     -7.30      8.66
    7    7    3    -11.00     -0.46
  -13    8    3     -5.29      9.25
  -10    8    3     18.37     -2.31
   -7    8    3    -41.71     -8.92
   -4    8    3      3.31      3.96
   -1    8    3    -61.67     -0.90
    2    8    3     12.04     10.95
    5    8    3    -10.14      5.10
    8    8    3    -10.90      6.37
  -15    9    3     -0.72      1.06
  -12    9    3    -10.17     -3.53
   -9    9    3     10.46      0.51
   -6    9    3     -7.60     -9.61
   -3    9    3    -11.68      4.86
    0    9    3     40.43      4.82
    3    9    3     -3.95      0.45
    6    9    3      5.39     -5.04
    9    9    3     -5.53     -0.22
  -17   10    3      5.85     -0.65
  -14   10    3     11.61     -6.04
  -11   10    3      2.45     -0.02
   -8   10    3     -4.02      1.63
   -5   10    3     51.34      1.17
   -2   10    3     10.13     -0.51
    1   10    3    -11.66      2.24
    4   10    3      1.83     -6.89
    7   10    3      1.25      1.55
   10   10    3     -6.30     -1.48
  -19   11    3     -1.26      1.50
  -16   11    3     -7.47      0.06
  -13   11    3     -0.33      3.55
  -10   11    3      5.55      2.15
   -7   11    3     10.46      0.77
   -4   11    3     29.99     -7.17
   -1   11    3    -14.31     -0.35
    2   11    3     -5.51      1.14
    5   11    3     -4.88     -2.87
    8   11    3      7.07     -2.16
   11   11    3      1.15     -3.29
  -21   12    3     -3.73     -5.75
  -18   12    3      3.11     -2.30
  -15   12    3      9.36     -0.83
  -12   12    3      3.95     -4.14
   -9   12    3     -1.53      3.47
   -6   12    3      9.48      0.33
   -3   12    3    -11.00     -2.09
    0   12    3    -12.51      2.42
    3   12    3      7.15      1.57
    6   12    3      6.00     -2.49
    9   12    3      5.01    -10.07
   12   12    3     -7.07     -0.46
  -23   13    3      4.96      3.04
  -20   13    3      2.80      4.95
  -17   13    3      0.26     -5.36
  -14   13    3      2.32     -4.84
  -11   13    3    -11.45     -1.72
   -8   13    3    -18.99      7.25
   -5   13    3     -8.02     -1.01
   -2   13    3     -7.51     -9.26
    1   13    3      5.08     -2.42
    4   13    3      8.68      6.98
    7   13    3     -0.76     -4.07
   10   13    3      5.13     -4.55
   13   13    3      5.86      2.88
  -25   14    3     -0.01      5.95
  -22   14    3     -2.68      2.46
  -19   14    3     -2.26     -4.17
  -16   14    3     -0.71      0.07
  -13   14    3     -5.31     -0.02
  -10   14    3    -34.59    -28.90
   -7   14    3     -7.02      3.67
   -4   14    3     -4.14      4.17
   -1   14    3      8.05     -7.88
    2   14    3      7.88      3.64
    5   14    3     16.45      1.14
    8   14    3      1.79      3.57
   11   14    3     -3.81     -0.20
   14   14    3      3.91      0.92
  -27   15    3      4.74     -2.44
  -24   15    3      0.73     -3.02
  -21   15    3      2.94      1.55
  -18   15    3     -2.98      0.51
  -15   15    3     -8.19     -0.16
  -12   15    3     -7.56     -7.72
   -9   15    3     -3.24      2.33
   -6   15    3    -10.67      2.75
   -3   15    3      2.46      9.75
    0   15    3     -1.67      1.52
    3   15    3      2.21      0.83
    6   15    3      0.67      3.56
    9   15    3     -5.31     -1.81
   12   15    3     -1.04     -5.81
   15   15    3     -4.88      5.56
  -29   16    3     -3.20      2.79
  -26   16    3      0.60      1.25
  -23   16    3     -2.76     -0.52
  -20   16    3     -4.33      2.54
  -17   16    3      1.47      1.46
  -14   16    3      7.91     -0.44
  -11   16    3     -1.10     -2.76
   -8   16    3     11.94     -0.37
   -5   16    3     -1.12     -0.27
   -2   16    3     -6.63      7.64
    1   16    3      6.53     -5.37
    4   16    3      6.70     -7.39
    7   16    3     -1.73     -1.75
   10   16    3     -3.63      0.58
   13   16    3    -10.32     -1.77
   16   16    3      2.41      2.23
  -31   17    3      3.29     -1.07
  -28   17    3     -2.52      1.43
  -25   17    3     -5.52      3.15
  -22   17    3      1.25      2.26
  -19   17    3      5.82      4.68
  -16   17    3     -0.18     -4.43
  -13   17    3     -1.46      0.90
  -10   17    3     11.75      0.97
   -7   17    3      3.40     -7.72
   -4   17    3     -7.24     -1.40
   -1   17    3      3.35     -1.21
    2   17    3     -1.29     -3.07
    5   17    3     -2.35     -1.25
    8   17    3    -10.85      0.68
   11   17    3     -5.53      7.85
   14   17    3     -1.20     -0.30
   17   17    3      0.62     -3.16
  -33   18    3     -1.98      4.10
  -30   18    3     -6.52      1.88
  -27   18    3      3.26     -1.23
  -24   18    3      3.71     -5.73
  -21   18    3     -2.53      1.70
  -18   18    3      3.02     -0.65
  -15   18    3      9.73      0.46
  -12   18    3      2.83      1.62
   -9   18    3      1.49      0.34
   -6   18    3     10.30      1.36
   -3   18    3      2.34      1.98
    0   18    3     -2.19     -5.10
    3   18    3     -8.26      2.09
    6   18    3    -11.22      1.31
    9   18    3      2.65      0.57
   12   18    3     -1.29     -5.70
   15   18    3      5.64     -0.09
   18   18    3      0.20      0.12
  -35   19    3      8.94      4.88
  -32   19    3     -3.25      1.59
  -29   19    3      0.41      4.94
  -26   19    3      0.41     -2.79
  -23   19    3     -8.52      1.93
  -20   19    3     -7.59     -6.22
  -17   19    3     -2.61     -5.78
  -14   19    3      9.13      3.22
  -11   19    3      8.00     -1.09
   -8   19    3     -4.23     -0.62
   -5   19    3      6.52      3.07
   -2   19    3     -0.02      4.62
    1   19    3     -8.90      0.40
    4   19    3      1.75      3.56
    7   19    3     -6.78      3.88
   10   19    3     -9.57      2.61
   13   19    3     -1.46      0.25
   16   19    3      6.94     -0.12
   19   19    3     -3.45      2.50
  -37   20    3      3.01     -2.42
  -34   20    3     -1.99      1.46
  -31   20    3      0.50     -2.22
  -28   20    3      2.93      1.23
  -25   20    3      4.52      0.19
  -22   20    3      1.24      1.13
  -19   20    3     -2.23     -3.67
  -16   20    3     -1.36      4.08
  -13   20    3      8.33     -4.21
  -10   20    3      1.25     -0.78
   -7   20    3    -16.76      4.23
   -4   20    3      4.69      4.40
   -1   20    3     -6.64     -1.74
    2   20    3     -3.04     -0.39
    5   20    3     -0.57      1.93
    8   20    3      1.49     14.37
   11   20    3     -6.88     -1.41
   14   20    3      2.84      8.42
   17   20    3     -4.47      5.19
  -39   21    3     -2.66     -2.00
  -36   21    3     -0.08      3.26
  -33   21    3      1.16      3.79
  -30   21    3     -0.17      4.55
  -27   21    3      3.69      5.42
  -24   21    3      1.36     -0.03
  -21   21    3      0.68      6.61
  -18   21    3      4.51      3.21
  -15   21    3      0.99     -0.94
  -12   21    3     -4.26      2.47
   -9   21    3      0.47     -4.95
   -6   21    3      7.19     -2.35
   -3   21    3      5.16      1.02
    0   21    3     -7.04     -4.99
    3   21    3     -0.11      0.43
    6   21    3      3.06      2.62
    9   21    3     -8.46      1.28
   12   21    3      3.85     -4.35
   15   21    3     -0.54      4.21
   18   21    3      0.46     -2.65
  -38   22    3     -5.69     -7.19
  -35   22    3     -1.85     -6.65
  -32   22    3      4.47     -1.76
  -29   22    3      3.72      1.67
  -26   22    3     -5.42      1.18
  -23   22    3      0.50      2.56
  -20   22    3     -1.13      6.58
  -17   22    3      4.91     -3.03
  -14   22    3     -9.84      2.23
  -11   22    3      0.33      2.74
   -8   22    3     -4.68     -2.02
   -5   22    3      6.88     -0.38
   -2   22    3     -0.31     -4.64
    1   22    3      4.99     -5.30
    4   22    3      0.28      5.46
    7   22    3      2.02      8.52
   10   22    3      3.14     -8.46
   13   22    3     -1.96      0.58
   16   22    3     -3.57      2.56
  -37   23    3     -5.37      1.89
  -34   23    3     -1.82      2.14
  -31   23    3      7.33      7.67
  -28   23    3      1.19     -2.58
  -25   23    3      1.76     -9.56
  -22   23    3     -7.08      1.90
  -19   23    3      0.18      1.47
  -16   23    3      2.72     -2.20
  -13   23    3     -5.47      3.47
  -10   23    3    -10.84      2.40
   -7   23    3      3.79      2.80
   -4   23    3     -0.80     -2.04
   -1   23    3     -2.06     -3.44
    2   23    3     -2.56      2.91
    5   23    3      0.11     -0.72
    8   23    3     -3.38      1.99
   11   23    3     -6.99      3.83
   14   23    3     -4.85     -2.70
  -36   24    3     -3.96      3.20
  -33   24    3     -0.23      2.99
  -30   24    3     -9.34      2.43
  -27   24    3      4.47      2.19
  -24   24    3      3.34     -2.51
  -21   24    3      2.12      0.91
  -18   24    3     10.21     -1.46
  -15   24    3     -1.43     -4.60
  -12   24    3     -2.74      1.41
   -9   24    3      6.00     -4.50
   -6   24    3     -5.54      1.80
   -3   24    3     -3.89      5.75
    0   24    3      0.18      2.63
    3   24    3    -10.58     -0.06
    6   24    3    -16.17     20.69
    9   24    3     -1.36     -3.80
   12   24    3      1.74      3.83
  -38   25    3      3.27     -2.20
  -35   25    3     -1.97     -6.14
  -32   25    3      0.19     11.29
  -29   25    3      2.24     -0.05
  -26   25    3      2.15      3.73
  -23   25    3     -1.01     -3.97
  -20   25    3      1.78      0.64
  -17   25    3      4.06      0.05
  -14   25    3      1.42    -13.12
  -11   25    3      3.40     -3.20
   -8   25    3      1.27     -0.29
   -5   25    3      4.61     -9.16
   -2   25    3     -1.83      3.28
    1   25    3      2.39     -0.76
    4   25    3     -5.27     13.00
    7   25    3      3.66     -1.07
   10   25    3     -0.44     -9.37
   13   25    3      4.18      1.37
  -37   26    3     -1.79     -8.43
  -31   26    3      0.12     -0.48
  -28   26    3      2.11      0.61
  -25   26    3     -1.49      2.72
  -22   26    3      9.57     -0.66
  -19   26    3      2.06     -0.27
  -16   26    3     -9.70     -1.60
  -13   26    3      1.47     -4.40
  -10   26    3     -0.58      5.48
   -7   26    3      4.12      2.32
   -4   26    3     10.03     -4.06
   -1   26    3     -3.82     -1.65
    2   26    3      0.62     -2.27
    5   26    3     -3.99      5.16
    8   26    3     14.69    -24.44
   11   26    3      3.16      5.52
  -36   27    3     -9.57     -0.05
  -33   27    3     -7.67     -5.60
  -30   27    3     -0.10     -0.75
  -27   27    3      5.08     -0.14
  -24   27    3      4.49     -7.06
  -21   27    3     -5.67      8.61
  -18   27    3    -11.23     -2.17
  -15   27    3     -0.32     -2.74
  -12   27    3     -3.69      5.52
   -9   27    3      7.54     -3.94
   -6   27    3     -2.06     -4.31
   -3   27    3     -0.22     -2.36
    0   27    3      9.47     -2.21
    3   27    3     -0.71      2.62
    6   27    3      2.73     -2.61
    9   27    3      1.91     -1.34
  -35   28    3      3.82     -1.24
  -32   28    3     14.06      1.19
  -29   28    3     -2.66     -1.25
  -26   28    3     -7.19      1.27
  -23   28    3     -2.13      8.09
  -20   28    3     -0.87      0.43
  -17   28    3     -7.18      3.82
  -14   28    3     -4.14      0.00
  -11   28    3    -20.20     34.73
   -8   28    3     10.12      1.12
   -5   28    3     -2.65     -3.92
   -2   28    3     -6.34      2.28
    1   28    3     -0.61      0.97
    4   28    3    -19.67     26.00
    7   28    3     -8.76     -6.63
  -37   29    3     -2.29      1.52
  -34   29    3     17.93     -2.05
  -31   29    3     -2.80     -2.90
  -28   29    3     -3.11      0.00
  -25   29    3      6.95      0.06
  -22   29    3     10.07      7.93
  -19   29    3     -1.93     -1.21
  -16   29    3      0.23      0.91
  -13   29    3      0.43      7.18
  -10   29    3      1.71      3.24
   -7   29    3     -0.11      0.07
   -4   29    3     -5.31      4.57
   -1   29    3      6.44      1.81
    2   29    3    -10.32      8.38
    5   29    3     10.81      0.89
    8   29    3     -6.90      2.02
  -36   30    3      3.34     -1.05
  -33   30    3     -1.75      5.54
  -30   30    3     -3.99     -2.79
  -27   30    3      6.23     -6.08
  -24   30    3      2.21     -0.73
  -21   30    3      5.40      4.12
  -18   30    3     -7.67      4.52
  -15   30    3     -0.27     -4.27
  -12   30    3      8.14     -2.56
   -9   30    3      6.29     -3.07
   -6   30    3     -3.02      0.64
   -3   30    3      0.95     -3.40
    0   30    3      3.12     11.14
    3   30    3     -0.95      9.23
    6   30    3      4.60      1.04
  -35   31    3      3.54      2.72
  -32   31    3     -1.45      1.18
  -29   31    3     10.56     -3.29
  -26   31    3      2.79      4.48
  -23   31    3     -0.05     -3.75
  -20   31    3     -4.83      2.22
  -17   31    3     -0.84      3.78
  -14   31    3      1.08     -2.01
  -11   31    3     -4.29     -2.09
   -8   31    3      5.34     -0.60
   -5   31    3     -0.02     -0.26
   -2   31    3      0.50    -12.43
    1   31    3     -5.30      3.72
    4   31    3     -2.33      7.24
  -34   32    3     -0.65      0.43
  -31   32    3     -0.78      1.80
  -28   32    3      5.83      1.08
  -25   32    3      2.03      5.72
  -22   32    3     -5.32     -1.49
  -19   32    3    -13.32      5.13
  -16   32    3     -1.75      1.11
  -13   32    3     -6.62      1.61
  -10   32    3     -6.22     -0.74
   -7   32    3      7.08      1.30
   -4   32    3      2.73      1.12
   -1   32    3      0.07      0.72
    2   32    3     -8.06      2.51
  -33   33    3      1.65     -0.95
  -30   33    3     -3.55      2.61
  -27   33    3     -6.14      5.05
  -24   33    3     -6.31     -5.69
  -21   33    3     -3.89     -0.93
  -18   33    3     -3.63     -0.45
  -15   33    3     -1.66      2.04
  -12   33    3     -7.12      6.50
   -9   33    3      1.56      1.84
   -6   33    3     -2.73     -8.58
   -3   33    3      7.54      0.98
    0   33    3      5.05      0.23
  -32   34    3      1.77      0.81
  -29   34    3      2.28     -4.76
  -26   34    3     -4.93     -9.03
  -23   34    3     -3.10     -1.21
  -20   34    3     -4.59    -11.71
  -17   34    3     -8.20     10.30
  -14   34    3     -2.35     -2.38
  -11   34    3     -5.75     -3.94
   -8   34    3     -2.37     -0.47
   -5   34    3     -6.78     -0.72
   -2   34    3     -1.69      4.26
  -31   35    3      0.80      0.97
  -28   35    3      0.35      0.22
  -25   35    3      4.10     -2.96
  -22   35    3     -2.68     -0.33
  -19   35    3     -9.62     -2.80
  -16   35    3     11.73     -7.83
  -13   35    3      0.01     -7.19
  -10   35    3      6.93      0.61
   -7   35    3      2.29     -7.44
   -4   35    3      6.38      2.79
  -30   36    3     -5.61      4.83
  -27   36    3      9.93     -9.42
  -24   36    3     -2.70      4.22
  -21   36    3     -1.64     -0.25
  -18   36    3      0.14      7.39
  -15   36    3      8.71      4.56
  -12   36    3      6.47     -6.52
   -9   36    3     -0.08     -2.91
   -6   36    3     -7.38     -4.51
  -29   37    3     -2.77     -0.97
  -26   37    3     10.86      0.43
  -23   37    3     -5.39      0.27
  -20   37    3      6.47     -2.38
  -17   37    3     16.65     -2.63
  -14   37    3      3.96     -9.73
  -11   37    3      8.42      4.04
   -8   37    3     -0.13      7.44
  -25   38    3      2.46     -7.75
  -22   38    3      5.75     -2.76
  -19   38    3      6.72     -2.21
  -16   38    3    -12.21      1.33
  -13   38    3      2.38     -4.31
  -21   39    3      1.70     -2.37
  -18   39    3     -4.81      4.85
   -5    3    4     10.26     -2.54
    1    3    4     55.74    -11.95
   -7    4    4     40.18      3.86
   -4    4    4     -0.26     -2.81
   -1    4    4   -103.29     -2.87
    2    4    4     34.80     -2.40
   -9    5    4     28.90     -7.46
   -6    5    4    -15.45     10.85
   -3    5    4      1.92      3.24
    0    5    4    -10.95     -5.16
    3    5    4    -10.60      1.38
  -11    6    4      0.96      4.99
   -8    6    4    -14.74      0.98
   -5    6    4     70.79     -8.02
   -2    6    4     38.28      0.20
    1    6    4     35.00      4.77
    4    6    4     -2.64     -0.43
  -13    7    4     -7.00     -0.27
  -10    7    4     39.46     -1.19
   -7    7    4     24.73     -4.11
   -4    7    4    -47.45     -0.63
   -1    7    4      4.89     -3.25
    2    7    4     28.73     -8.83
    5    7    4      7.32     -0.43
  -15    8    4    -15.70     -2.41
  -12    8    4    -14.59      3.20
   -9    8    4     -1.22     -4.40
   -6    8    4     16.79    -19.98
   -3    8    4     12.04     -5.72
    0    8    4    -15.83     -0.85
    3    8    4      6.81      7.33
    6    8    4     -0.12      1.76
  -17    9    4      6.57      3.80
  -14    9    4      4.73      5.10
  -11    9    4     22.86     -0.93
   -8    9    4     47.06    -33.54
   -5    9    4    -48.50      5.08
   -2    9    4     13.94     -1.87
    1    9    4     15.81      5.89
    4    9    4     -1.82     -3.62
    7    9    4      5.30      1.51
  -19   10    4     24.47      3.15
  -16   10    4      9.74     -4.57
  -13   10    4      3.52     -0.01
  -10   10    4     30.87     20.64
   -7   10    4    -14.57     -0.67
   -4   10    4      2.03     -6.56
   -1   10    4     -8.83      2.60
    2   10    4     -7.98      9.18
    5   10    4      1.01      0.28
    8   10    4      9.64     -4.39
  -21   11    4      8.51     -0.32
  -18   11    4      4.10     -4.84
  -15   11    4      0.26     -0.48
  -12   11    4     -3.00      0.89
   -9   11    4     12.14      4.29
   -6   11    4     32.54    -11.37
   -3   11    4     15.82     -6.77
    0   11    4     -0.93      9.23
    3   11    4     -4.43      3.81
    6   11    4     -4.99     -4.13
    9   11    4      7.70      2.46
  -23   12    4     -0.14     -0.43
  -20   12    4      9.28     -4.42
  -17   12    4      3.00     -2.42
  -14   12    4     -4.08     -7.58
  -11   12    4     -0.23      5.90
   -8   12    4    -33.16      0.49
   -5   12    4      5.34     -1.26
   -2   12    4    -15.41     -3.64
    1   12    4     -0.16      3.99
    4   12    4      6.90      3.57
    7   12    4      5.23     -2.91
   10   12    4      1.49     -5.97
  -25   13    4      1.10      2.99
  -22   13    4     -1.88      0.09
  -19   13    4     -6.18     -3.40
  -16   13    4      1.49      3.65
  -13   13    4     -2.65      1.72
  -10   13    4      7.04     -0.87
   -7   13    4    -11.91     -7.45
   -4   13    4      6.00     -2.98
   -1   13    4      2.44      0.43
    2   13    4     -0.70     -7.16
    5   13    4     -0.04     10.29
    8   13    4     -4.57      0.58
   11   13    4     -3.65      1.79
  -27   14    4      0.35      1.45
  -24   14    4     -3.07      2.07
  -21   14    4     -5.38      2.67
  -18   14    4      2.26     -2.13
  -15   14    4      0.16      3.73
  -12   14    4     16.19     -4.07
   -9   14    4      1.22     -0.26
   -6   14    4     11.58      3.34
   -3   14    4    -25.71     -6.37
    0   14    4     -2.01      0.16
    3   14    4     -2.93     -4.47
    6   14    4     -0.91      3.52
    9   14    4    -10.27     -3.71
   12   14    4     -5.25     -1.80
  -29   15    4     -4.82     -1.53
  -26   15    4      6.79      0.16
  -23   15    4      2.69      7.34
  -20   15    4     20.12      0.61
  -17   15    4      2.78      1.56
  -14   15    4     -7.36      2.00
  -11   15    4     14.45      3.51
   -8   15    4     -5.47     -3.42
   -5   15    4     -4.25     -2.32
   -2   15    4     -5.20     -1.32
    1   15    4     -6.27     -7.66
    4   15    4     -5.41     -0.45
    7   15    4    -13.34     -1.20
   10   15    4      7.44      5.38
   13   15    4     -1.36      1.74
  -31   16    4      2.44     -5.90
  -28   16    4     -4.13      1.52
  -25   16    4      8.59     -4.25
  -22   16    4      1.67      2.26
  -19   16    4     -5.27      2.64
  -16   16    4      5.11      1.79
  -13   16    4     -5.14     -4.72
  -10   16    4      0.80      4.51
   -7   16    4      1.97     -4.55
   -4   16    4     -4.69    -22.40
   -1   16    4     -0.28     -6.08
    2   16    4      2.67     -0.30
    5   16    4     -8.02     -2.40
    8   16    4      5.13      1.25
   11   16    4     -1.56      3.34
   14   16    4      0.01      1.12
  -33   17    4      7.77     -0.67
  -30   17    4      4.39      1.38
  -27   17    4      0.27     -2.86
  -24   17    4     -4.25      0.24
  -21   17    4     -8.12     -2.49
  -18   17    4     -5.05      1.08
  -15   17    4      1.56     -4.63
  -12   17    4      0.93     -6.33
   -9   17    4      3.68     -2.93
   -6   17    4      0.15      1.89
   -3   17    4      1.22     -7.31
    0   17    4     -7.27      4.81
    3   17    4     13.35     -1.12
    6   17    4      4.97      3.37
    9   17    4      0.34     -2.06
   12   17    4      3.93     -3.75
   15   17    4      6.67      6.81
  -35   18    4     -5.39      0.87
  -32   18    4      5.07     -9.48
  -29   18    4      0.50     -0.19
  -26   18    4      1.15      2.59
  -23   18    4     -0.26     -2.72
  -20   18    4     -6.73      2.00
  -17   18    4     -5.47     -1.32
  -14   18    4     -2.98     -0.88
  -11   18    4      3.41     12.15
   -8   18    4      3.90     -3.06
   -5   18    4      8.84      3.63
   -2   18    4     -2.84      4.27
    1   18    4     -8.52      7.38
    4   18    4     -4.89     -7.27
    7   18    4      3.51     -2.75
   10   18    4      1.94      0.06
   13   18    4     -6.25      6.63
   16   18    4      0.20      6.08
  -37   19    4      0.64     11.99
  -34   19    4      5.25     -0.90
  -31   19    4    -10.85      3.72
  -28   19    4     -1.57      4.26
  -25   19    4     -3.38      2.98
  -22   19    4      0.02      1.84
  -19   19    4      2.19     -3.82
  -16   19    4      0.84     -5.34
  -13   19    4     -0.19      6.36
  -10   19    4      9.65      2.15
   -7   19    4      1.64      3.89
   -4   19    4     -0.21      9.02
   -1   19    4      1.13     -3.29
    2   19    4      7.67      0.06
    5   19    4     -7.13     -0.39
    8   19    4     -6.61      7.15
   11   19    4     -1.57     -5.84
   14   19    4      8.10     22.18
   17   19    4      2.12     -5.65
  -39   20    4     -5.23     -3.33
  -36   20    4      5.46     -0.53
  -33   20    4     -0.13      2.79
  -30   20    4     -3.26     -1.86
  -27   20    4      1.99     -0.67
  -24   20    4      0.42      8.00
  -21   20    4     -1.38     -1.05
  -18   20    4      0.49     -0.56
  -15   20    4    -26.14      5.47
  -12   20    4      4.81     -2.44
   -9   20    4     -1.09     -0.50
   -6   20    4      4.70     -3.08
   -3   20    4     11.53     -4.67
    0   20    4      0.19     -1.69
    3   20    4      3.90      0.39
    6   20    4     -9.08     -0.37
    9   20    4     11.81      2.34
   12   20    4     -6.26      5.99
   15   20    4      0.76     -0.46
   18   20    4      9.26     -0.72
  -38   21    4     -0.98      6.09
  -35   21    4      2.73      0.23
  -32   21    4     -6.26      0.12
  -29   21    4      3.65     -1.77
  -26   21    4      6.81     -4.68
  -23   21    4     -0.16      2.01
  -20   21    4      7.86     -1.59
  -17   21    4      0.79     -3.25
  -14   21    4    -12.35      6.68
  -11   21    4     -3.30      4.20
   -8   21    4      7.52      4.80
   -5   21    4      4.05     -1.05
   -2   21    4      5.33     -5.59
    1   21    4      3.77      4.39
    4   21    4     -4.44     -0.61
    7   21    4      6.51     -5.01
   10   21    4      1.19      0.06
   13   21    4     -2.22     -1.79
   16   21    4     -3.33     -2.26
  -37   22    4     -7.57     14.13
  -34   22    4     -3.73      4.33
  -31   22    4      2.51      2.85
  -28   22    4      4.04     -1.45
  -25   22    4      0.32     -1.13
  -22   22    4      0.53     -3.39
  -19   22    4      0.85     -8.26
  -16   22    4     -6.63      2.93
  -13   22    4      0.42     -1.11
  -10   22    4      7.05     -4.09
   -7   22    4     -3.19     -0.50
   -4   22    4      4.22      1.46
   -1   22    4     -1.62     -2.04
    2   22    4     -3.06      7.02
    5   22    4    -12.38      2.06
    8   22    4      3.16      2.42
   11   22    4     -3.95      1.05
   14   22    4     -6.63      0.53
  -36   23    4      0.36     -2.28
  -33   23    4      3.34      0.86
  -30   23    4     -4.38     -2.38
  -27   23    4      0.54     -1.43
  -24   23    4     -3.96      0.55
  -21   23    4     -0.42      1.79
  -18   23    4      0.33      3.55
  -15   23    4     -5.84     -2.62
  -12   23    4     -5.62      1.39
   -9   23    4     -5.51      3.51
   -6   23    4     -6.34     -0.76
   -3   23    4     -2.38      0.76
    0   23    4      6.55     -6.87
    3   23    4    -27.99     31.76
    6   23    4      1.23     -1.62
    9   23    4      1.35      6.37
   12   23    4     -7.60      5.47
   15   23    4     -6.99      0.22
  -38   24    4     -9.22      8.76
  -35   24    4      0.78     -1.67
  -32   24    4      0.92     -1.71
  -29   24    4     -3.54     -1.05
  -26   24    4     -6.02     -7.93
  -23   24    4      8.12     -1.34
  -20   24    4      1.64     -2.65
  -17   24    4      2.16      0.30
  -14   24    4      0.10     -0.75
  -11   24    4      5.59      3.48
   -8   24    4      0.03     -2.38
   -5   24    4     -0.81      0.73
   -2   24    4      5.73     -1.62
    1   24    4     -3.17      5.27
    4   24    4      1.44     -2.85
    7   24    4     10.64      3.09
   10   24    4     -7.60     -0.19
   13   24    4     -4.55     -3.70
  -37   25    4     -0.62     -2.24
  -34   25    4     10.18      0.28
  -31   25    4     -5.69     -8.04
  -28   25    4     -6.13      3.86
  -25   25    4      6.68     -2.38
  -22   25    4      4.55      2.70
  -19   25    4      0.67      3.07
  -16   25    4     -0.88     -0.63
  -13   25    4    -10.88     -2.46
  -10   25    4      6.68     -7.80
   -7   25    4      0.00      1.68
   -4   25    4      6.81      2.50
   -1   25    4      5.34     -3.39
    2   25    4     -6.97      3.61
    5   25    4      4.78      0.62
    8   25    4     -1.40     -2.44
   11   25    4     11.65     -2.49
  -36   26    4      7.50      2.64
  -33   26    4      5.94      1.62
  -30   26    4      0.20     -2.39
  -27   26    4     -4.28     -1.49
  -24   26    4     -2.09    -10.34
  -21   26    4     -1.76     -6.58
  -18   26    4     -4.62      4.10
  -15   26    4     -7.84     -0.15
  -12   26    4     -2.96      6.15
   -9   26    4      4.07     -2.84
   -6   26    4     -3.52     -1.39
   -3   26    4     10.25     -2.24
    0   26    4     -2.54     -4.59
    3   26    4     -8.71      5.92
    6   26    4      3.77      1.34
    9   26    4      7.52      1.65
   12   26    4      4.41      0.66
  -35   27    4     11.22     -3.03
  -32   27    4     -5.67     -1.48
  -29   27    4     -1.50      2.39
  -26   27    4      2.85      1.33
  -23   27    4     -6.99     -0.24
  -20   27    4     -3.86      3.22
  -17   27    4      6.88     -1.72
  -14   27    4     -2.16      0.53
  -11   27    4      1.65      1.53
   -8   27    4      3.91     -0.52
   -5   27    4     -1.43      3.36
   -2   27    4     -5.33      2.73
    1   27    4    -13.13      4.87
    4   27    4    -10.71      6.36
    7   27    4     -9.19      2.38
   10   27    4     -0.26     -1.68
  -37   28    4     -0.67     -2.51
  -34   28    4      4.06     11.33
  -31   28    4     -1.89     -1.06
  -28   28    4     -1.26     -0.32
  -25   28    4     -5.98     -1.20
  -22   28    4      2.88      1.44
  -19   28    4      4.94      2.61
  -16   28    4      4.32     -4.12
  -13   28    4     -0.28      2.86
  -10   28    4      1.77      1.90
   -7   28    4     -2.63     -2.67
   -4   28    4     -5.85     -0.68
   -1   28    4      4.62      6.92
    2   28    4     -2.85      1.42
    5   28    4     -5.93     -3.81
    8   28    4     -1.83    -10.42
  -36   29    4      3.55      0.59
  -33   29    4     -1.16      8.82
  -30   29    4      0.31     -0.61
  -27   29    4      5.40      3.83
  -24   29    4      2.78      5.32
  -21   29    4      6.57     -7.44
  -18   29    4     -4.22     -2.86
  -15   29    4     -0.34     -2.33
  -12   29    4      6.66      1.15
   -9   29    4     11.17      3.77
   -6   29    4     -0.38     -3.21
   -3   29    4      2.88     -4.60
    0   29    4      1.03      0.85
    3   29    4     -1.18      4.71
    6   29    4      1.47      1.68
  -35   30    4      5.44     -0.26
  -32   30    4     -4.06      0.33
  -29   30    4      2.68      1.38
  -26   30    4    -10.34      4.32
  -23   30    4     -4.44      3.00
  -20   30    4     -4.66      3.05
  -17   30    4      0.97     -3.18
  -14   30    4     -1.05      1.18
  -11   30    4      4.31     -3.83
   -8   30    4     -2.64      0.88
   -5   30    4      4.45     -0.66
   -2   30    4      0.74     -2.64
    1   30    4      2.42      0.91
    4   30    4     -4.32     -0.28
  -34   31    4      0.21    -16.34
  -31   31    4     -2.98      3.19
  -28   31    4     -5.36      3.45
  -25   31    4    -10.11      0.36
  -22   31    4     -1.03     -2.67
  -19   31    4     -4.59      3.60
  -16   31    4     -3.94     22.59
  -13   31    4     -0.10      6.65
  -10   31    4      0.47     -4.78
   -7   31    4     -5.75      5.55
   -4   31    4     -2.99     -5.17
   -1   31    4      0.60      2.12
    2   31    4     -6.52     12.59
    5   31    4     -1.19      0.48
  -33   32    4      0.21      1.03
  -30   32    4      0.95     -4.12
  -27   32    4     -8.13      3.25
  -24   32    4      0.07      0.01
  -21   32    4      4.37      2.04
  -18   32    4      8.25      6.05
  -15   32    4      5.75      1.06
  -12   32    4     -3.78      4.74
   -9   32    4      1.82      3.61
   -6   32    4      0.48     -1.85
   -3   32    4      0.21     -3.77
    0   32    4      7.12     -2.89
    3   32    4      1.70      4.11
  -32   33    4      8.82      7.98
  -29   33    4     -0.14      4.18
  -26   33    4      8.99      0.63
  -23   33    4     -4.88     -9.81
  -20   33    4      2.21     -5.48
  -17   33    4      1.13      4.83
  -14   33    4      4.19      0.31
  -11   33    4    -12.38      1.83
   -8   33    4      1.53      3.62
   -5   33    4      5.28      1.26
   -2   33    4      5.89      3.65
    1   33    4     -2.00      3.64
  -31   34    4     -8.67      0.42
  -28   34    4      7.34      2.86
  -25   34    4     12.27     -1.35
  -22   34    4      3.67     -0.41
  -19   34    4     -1.01     -2.78
  -16   34    4     -5.22      3.32
  -13   34    4     -3.72     -0.52
  -10   34    4     -3.02      6.31
   -7   34    4      6.33     -3.06
   -4   34    4      1.88     -1.49
   -1   34    4     -1.44      2.60
  -30   35    4     -3.32     -5.59
  -27   35    4     -4.45     -0.55
  -24   35    4     -5.07      1.20
  -21   35    4     -2.42      1.27
  -18   35    4    -10.49     -0.07
  -12   35    4     -7.28     13.37
   -9   35    4     -0.51     -0.52
   -6   35    4      5.07     -1.29
   -3   35    4     -0.07     -1.09
  -29   36    4     -2.62     -4.10
  -26   36    4      9.79     -2.91
  -23   36    4      1.29     -6.08
  -20   36    4      0.59     -0.22
  -17   36    4     -3.36     -2.31
  -14   36    4      0.81      1.29
  -11   36    4      0.21     -2.09
   -8   36    4      7.66     -0.09
   -5   36    4    -10.34      4.83
  -28   37    4    -13.50     -8.05
  -25   37    4      0.32     -3.52
  -22   37    4      2.34     -4.18
  -19   37    4    -12.30      1.68
  -16   37    4     -7.04     -0.25
  -13   37    4    -10.27      9.17
  -10   37    4     -0.87     -1.12
  -24   38    4      2.95    -14.63
  -21   38    4     -2.87     -5.98
  -18   38    4      9.19      2.48
  -15   38    4     -3.91     13.20
  -12   38    4      5.02     -1.61
  -20   39    4      4.86     -0.01
   -4    3    5     -2.70      4.79
    2    3    5     80.65      3.39
   -6    4    5     24.51     -2.26
   -3    4    5   -192.12     -1.95
    0    4    5     92.94     -4.94
    3    4    5    -53.31      1.05
   -8    5    5    -22.45      4.99
   -5    5    5     44.20      1.24
   -2    5    5     38.57     -0.20
    1    5    5    -21.32      0.24
    4    5    5      4.49      1.28
  -10    6    5      8.14     -6.04
   -7    6    5    -27.35      6.08
   -4    6    5     39.03      0.07
   -1    6    5     28.58     -0.59
    2    6    5    -40.90      7.60
    5    6    5     -1.00    -10.42
  -12    7    5    -10.50     -2.53
   -9    7    5     -6.38      6.29
   -6    7    5    -31.70      1.74
   -3    7    5    -35.13      1.52
    0    7    5     28.26      4.63
    3    7    5     -0.15     -4.05
    6    7    5      9.02      4.20
  -14    8    5    -16.85      3.14
  -11    8    5     -6.04      3.88
   -8    8    5    -30.01     -5.93
   -5    8    5     -2.73     -7.37
   -2    8    5    -10.36      5.00
    1    8    5    -23.74      2.49
    4    8    5      4.00     -3.77
    7    8    5     -9.43     -1.35
  -16    9    5      2.63     -3.34
  -13    9    5      7.65     -2.40
  -10    9    5      3.45      2.93
   -7    9    5     66.08      9.93
   -4    9    5     14.61      3.22
   -1    9    5     10.13    -15.07
    2    9    5    -48.78     -3.08
    5    9    5      9.89     -6.17
    8    9    5     -2.43      1.82
  -18   10    5     -3.96      5.36
  -15   10    5      7.48     -3.43
  -12   10    5    -18.76     -0.87
   -9   10    5      6.66     -1.55
   -6   10    5    -14.89      5.11
   -3   10    5     33.40      0.43
    0   10    5     -2.12      9.49
    3   10    5    -20.83     -0.70
    6   10    5     -0.81     -3.10
    9   10    5     -1.01      1.92
  -20   11    5     -8.64     -1.00
  -17   11    5      6.38      4.10
  -14   11    5    -14.65     -1.02
  -11   11    5      6.72     -8.93
   -8   11    5    -18.34     -5.66
   -5   11    5     17.44     -2.04
   -2   11    5     -8.74      3.42
    1   11    5    -47.66     -2.29
    4   11    5     -3.10      0.95
    7   11    5      0.45      0.02
   10   11    5     16.14      3.07
  -22   12    5    -16.32    -10.06
  -19   12    5      7.46      1.62
  -16   12    5     -4.83      6.29
  -13   12    5      7.95    -13.56
  -10   12    5      4.72     -8.12
   -7   12    5    -12.43     -2.11
   -4   12    5      5.34    -10.82
   -1   12    5     -6.64      3.89
    2   12    5    -11.72     -4.22
    5   12    5      6.25     -1.64
    8   12    5     -8.93     -0.29
   11   12    5      2.91     -4.83
  -24   13    5     -2.56     -4.53
  -21   13    5     -2.03     -1.23
  -18   13    5      9.38      0.46
  -15   13    5      5.54     -0.27
  -12   13    5     11.82      3.80
   -9   13    5      8.16    -12.41
   -6   13    5    -19.60     -0.53
   -3   13    5      0.27     -4.80
    0   13    5      1.84      2.27
    3   13    5      4.42     -1.18
    6   13    5     -5.94      6.72
    9   13    5     -6.06     -3.23
   12   13    5      4.59      0.25
  -26   14    5      9.02      2.45
  -23   14    5     -0.85     -2.09
  -20   14    5      4.78      3.48
  -17   14    5      2.45      5.21
  -14   14    5     15.25      1.48
  -11   14    5     -0.01     -0.01
   -8   14    5      8.78     -7.96
   -5   14    5     -1.83     -3.33
   -2   14    5      5.54      6.82
    1   14    5     23.37      1.66
    4   14    5    -10.57      1.65
    7   14    5     -3.66      8.11
   10   14    5     -1.60      0.06
   13   14    5     -0.47     -2.86
  -28   15    5      4.18      4.82
  -25   15    5      3.92     -1.31
  -22   15    5     -0.42     -1.93
  -19   15    5     -0.07      3.76
  -16   15    5    -16.06      8.98
  -13   15    5    -12.48      0.79
  -10   15    5     -6.58     -1.58
   -7   15    5    -13.98      3.08
   -4   15    5      4.54      4.45
   -1   15    5     -1.23      0.30
    2   15    5      5.68     -0.73
    5   15    5      4.90      6.05
    8   15    5      0.49      0.05
   11   15    5      4.70      0.84
   14   15    5     -7.81      5.28
  -30   16    5     -0.23      3.41
  -27   16    5      2.19     -1.61
  -24   16    5      2.84      2.88
  -21   16    5      1.61      1.47
  -18   16    5      3.07      0.79
  -15   16    5     -4.49     -0.52
  -12   16    5     -1.04     -7.22
   -9   16    5      5.09      1.14
   -6   16    5     22.22      1.84
   -3   16    5     -1.43     -1.48
    0   16    5      2.37     -2.34
    3   16    5      6.93      4.56
    6   16    5      5.55      6.77
    9   16    5      2.56     -3.73
   12   16    5     -0.71     -4.06
   15   16    5      5.34     -6.26
  -32   17    5      3.23      0.05
  -29   17    5      3.22     -2.95
  -26   17    5     -4.53     -1.24
  -23   17    5     -0.50      4.36
  -20   17    5     -2.01     -0.54
  -17   17    5     13.52      2.71
  -14   17    5     10.13     -6.61
  -11   17    5      5.73      7.84
   -8   17    5     -3.59     -1.68
   -5   17    5     -3.36     -0.84
   -2   17    5      8.03      9.15
    1   17    5     -4.84      1.57
    4   17    5      3.47     -0.58
    7   17    5     -4.37      0.26
   10   17    5     -7.49      0.96
   13   17    5     -0.05     -0.28
   16   17    5      3.00     -1.47
  -34   18    5     -0.95      2.39
  -31   18    5      0.27      3.41
  -28   18    5      0.98     -3.24
  -25   18    5     -8.45      5.17
  -22   18    5      4.65      1.48
  -19   18    5     -5.82     -2.78
  -16   18    5     -3.39      0.16
  -13   18    5     11.08     -1.98
  -10   18    5      3.73      0.35
   -7   18    5      2.61      4.23
   -4   18    5      3.91     -1.26
   -1   18    5     -0.30     -5.17
    2   18    5      0.70     -1.45
    5   18    5     -2.35     -0.09
    8   18    5      2.61     -0.35
   11   18    5     -5.35      5.60
   14   18    5      4.17     -2.70
   17   18    5      0.36      4.29
  -36   19    5      5.46      5.37
  -33   19    5     -6.33      1.93
  -30   19    5     -3.28      3.87
  -27   19    5      3.93      2.44
  -24   19    5      1.24      3.30
  -21   19    5    -14.09     -3.59
  -18   19    5      6.40     -1.84
  -15   19    5      4.97      7.33
  -12   19    5     -7.53      4.74
   -9   19    5      0.86      1.97
   -6   19    5     14.41     -4.82
   -3   19    5      1.49      6.01
    0   19    5     -5.75     -3.60
    3   19    5     -3.20     -1.47
    6   19    5      0.02     -1.34
    9   19    5    -11.78      6.72
   12   19    5     16.19    -32.45
   15   19    5     -4.36      9.57
   18   19    5      2.44     -4.78
  -38   20    5      2.07      6.60
  -32   20    5     -3.94      4.56
  -29   20    5     -3.72      0.46
  -26   20    5      4.23      4.43
  -23   20    5      1.13      1.17
  -20   20    5     -9.09     -0.46
  -17   20    5     -3.88      2.53
  -14   20    5    -10.44     -7.05
  -11   20    5      2.75     -2.97
   -8   20    5    -10.79     -1.78
   -5   20    5     -6.78     -1.05
   -2   20    5     -0.51     -0.66
    1   20    5      2.20     -3.05
    4   20    5     -3.27      0.78
    7   20    5     -2.40     -3.39
   10   20    5      5.49     -3.19
   13   20    5      2.07      0.23
   16   20    5     -1.11     -3.64
   19   20    5      4.12      2.04
  -37   21    5      3.37     -3.22
  -34   21    5      1.03      0.23
  -31   21    5      1.32      0.03
  -28   21    5      7.25     -1.07
  -25   21    5      1.62     -1.72
  -22   21    5     -2.19     -3.18
  -19   21    5     -4.83      1.50
  -16   21    5     -0.29      4.07
  -13   21    5     11.86     -4.49
  -10   21    5     -8.25     -5.97
   -7   21    5      1.65      2.72
   -4   21    5      0.33     -2.13
   -1   21    5      3.22     -5.24
    2   21    5     -3.84      3.07
    5   21    5      2.74     -3.83
    8   21    5     -8.61      4.19
   11   21    5     -1.67     -2.12
   14   21    5      5.65      3.68
   17   21    5      3.17     -1.48
  -36   22    5     -1.57     -5.16
  -33   22    5     -2.90     -1.48
  -30   22    5     -2.96     -1.55
  -27   22    5     -2.84     -1.52
  -24   22    5     -6.57     -7.49
  -21   22    5     -0.42     -0.18
  -18   22    5     -4.60      3.56
  -15   22    5     -0.96     -2.35
  -12   22    5      3.59      3.52
   -9   22    5      6.50    -15.28
   -6   22    5      3.06      1.13
   -3   22    5     -2.81      0.20
    0   22    5     -0.21     -2.30
    3   22    5      1.69     -1.21
    6   22    5     -3.17      1.45
    9   22    5     -2.34      2.78
   12   22    5      6.14     13.98
   15   22    5     -2.62      3.99
  -38   23    5      0.33     -8.34
  -35   23    5      7.64      1.97
  -32   23    5     -3.82      0.66
  -29   23    5      2.56     -2.37
  -26   23    5     -1.83     -3.10
  -23   23    5     -4.14     -1.03
  -20   23    5     -0.62      1.63
  -17   23    5     -0.04      0.59
  -14   23    5     -2.42      0.56
  -11   23    5     -2.36      0.81
   -8   23    5      1.68     -2.17
   -5   23    5      2.40      2.47
   -2   23    5     -2.35     -1.27
    1   23    5      9.68      0.67
    4   23    5     -5.64     -0.39
    7   23    5      2.78     -4.02
   10   23    5      0.82      8.80
   13   23    5     -6.12     -0.17
  -37   24    5     -2.00     -7.14
  -34   24    5      1.61     -3.62
  -31   24    5      8.74     -2.59
  -28   24    5      6.23      0.86
  -25   24    5     -3.52     -1.35
  -22   24    5      0.56      0.47
  -19   24    5     14.14      0.97
  -16   24    5     -6.81      3.01
  -13   24    5     -9.10      5.51
  -10   24    5     -3.86     -1.01
   -7   24    5      2.69     -0.25
   -4   24    5      2.04      2.10
   -1   24    5      0.34      0.67
    2   24    5     -3.92      4.07
    5   24    5     12.57     -9.47
    8   24    5      1.21      0.08
   11   24    5     -1.53      1.70
   14   24    5      3.04     -1.48
  -36   25    5      8.08     -2.82
  -33   25    5     -0.54      1.75
  -30   25    5      6.48     -1.40
  -27   25    5      2.36      0.31
  -24   25    5      3.11      1.27
  -21   25    5     -4.22     -5.69
  -18   25    5      3.53     -0.82
  -15   25    5     -5.34     -0.46
  -12   25    5     -8.83     -6.30
   -9   25    5      3.96    -10.21
   -6   25    5     -3.58     -0.41
   -3   25    5      1.63      0.68
    0   25    5     -4.49     -3.85
    3   25    5      1.81    -12.82
    6   25    5      7.37     -0.91
    9   25    5      1.58      1.44
   12   25    5      9.42      3.63
  -38   26    5      1.83      0.62
  -35   26    5      7.14     -1.52
  -32   26    5     -8.44     -2.56
  -29   26    5     -1.13     -4.77
  -26   26    5     -2.55     -0.32
  -23   26    5      3.38      5.95
  -20   26    5     -0.28      2.53
  -17   26    5     -2.66      3.21
  -14   26    5      5.95     -1.55
  -11   26    5     -6.62      2.14
   -8   26    5     -3.49      1.43
   -5   26    5     -2.21     -3.02
   -2   26    5      2.48      1.71
    1   26    5     -1.48     -0.83
    4   26    5      1.94      3.71
    7   26    5     -7.19     -0.93
   10   26    5      9.24     -0.01
  -37   27    5     -2.14      2.04
  -34   27    5     -4.77      7.85
  -31   27    5      4.85      2.85
  -28   27    5      0.86     -5.24
  -25   27    5     12.40      2.68
  -22   27    5      2.78     -6.14
  -19   27    5     -1.18     -5.72
  -16   27    5      5.71      6.21
  -13   27    5      1.40     -1.29
  -10   27    5     -2.84      5.90
   -7   27    5     -1.50     -0.48
   -4   27    5      0.31      2.13
   -1   27    5     -1.38     -0.15
    2   27    5      3.20     -7.29
    5   27    5     -1.36     -3.92
    8   27    5     -3.34     -4.31
  -36   28    5     13.86    -10.59
  -33   28    5     -4.94      0.49
  -30   28    5     -3.68      1.53
  -27   28    5     11.78     20.29
  -24   28    5      2.39     -0.18
  -21   28    5      1.94     -0.55
  -18   28    5     -7.79     -1.95
  -15   28    5      2.05     -4.29
  -12   28    5      6.28      0.33
   -9   28    5      1.00      9.08
   -6   28    5     -1.91     -5.10
   -3   28    5     -1.72      4.28
    0   28    5     11.21      0.48
    3   28    5     -6.74      2.44
    6   28    5     -4.57      3.99
    9   28    5      4.44     -0.21
  -35   29    5      5.12    -10.07
  -32   29    5     -9.94     -1.77
  -29   29    5     -5.14      0.40
  -26   29    5     -0.84     -2.33
  -23   29    5      5.67      4.26
  -20   29    5     -3.40     -7.88
  -17   29    5     -0.63     -1.88
  -14   29    5      4.75      1.52
  -11   29    5     -1.89     -1.33
   -8   29    5     -1.53     -3.40
   -5   29    5     -3.73      3.46
   -2   29    5      1.60      4.78
    1   29    5     -4.35      7.69
    4   29    5     -4.73      2.38
    7   29    5      0.52     -0.47
  -34   30    5     -8.33      1.62
  -31   30    5    -11.41    -10.73
  -28   30    5      0.06      8.20
  -25   30    5    -11.25      2.29
  -22   30    5     -7.78      6.56
  -19   30    5     -2.48      7.14
  -16   30    5      2.42     -0.07
  -13   30    5     -7.46      7.58
  -10   30    5      2.98      2.12
   -7   30    5    -16.35     -5.02
   -4   30    5     -8.10     19.80
   -1   30    5     -7.59     -2.00
    2   30    5    -17.47      8.46
    5   30    5     -3.20     -0.70
  -36   31    5     -0.84      5.35
  -33   31    5     -3.06     -2.30
  -30   31    5      1.04      2.02
  -27   31    5      1.86     -3.78
  -24   31    5     -1.14     -5.09
  -21   31    5     -8.60      2.76
  -18   31    5     -1.67      3.52
  -15   31    5      1.49     -1.55
  -12   31    5      8.22     -2.37
   -9   31    5     -3.80      1.34
   -6   31    5     -9.68     10.91
   -3   31    5     -5.72     -1.85
    0   31    5      3.75      0.24
    3   31    5      3.66     -4.12
  -35   32    5     -3.46      0.99
  -32   32    5     -1.52     -1.19
  -29   32    5      0.36     -0.78
  -26   32    5     -2.04     -0.91
  -23   32    5     -3.02      0.15
  -20   32    5     -2.68      0.97
  -17   32    5     -1.19      5.52
  -14   32    5      2.26     -2.35
  -11   32    5     -1.84      7.06
   -8   32    5     -2.88      0.86
   -5   32    5      1.87      9.27
   -2   32    5      4.31     -4.57
    1   32    5     -7.51      5.11
  -34   33    5     -9.01      0.97
  -31   33    5     -6.66     -0.40
  -28   33    5     -5.38      4.21
  -25   33    5     -9.46      2.46
  -22   33    5     -4.30     -1.15
  -19   33    5      6.60      0.59
  -16   33    5      2.48     -0.53
  -13   33    5     -1.67      5.43
  -10   33    5    -13.78      4.54
   -7   33    5      3.18     -3.35
   -4   33    5      7.53     -5.57
   -1   33    5      5.94      1.62
  -33   34    5      4.81     -1.67
  -30   34    5      2.54     -2.29
  -27   34    5     -2.11      1.73
  -24   34    5     -4.75      1.35
  -21   34    5     -8.38     -2.26
  -18   34    5     -2.33      1.94
  -15   34    5      7.64      8.62
  -12   34    5     -0.97     -2.58
   -9   34    5     -6.81      9.66
   -6   34    5     -3.61     -0.37
   -3   34    5     10.87     -7.67
  -32   35    5      2.41     -1.54
  -29   35    5     -6.09      1.79
  -26   35    5      3.57     -3.78
  -23   35    5     -5.03     -1.15
  -20   35    5     -2.57     -4.40
  -17   35    5     10.58      3.11
  -14   35    5      2.82     -2.15
  -11   35    5      0.51     -3.50
   -8   35    5     -3.43     -0.20
   -5   35    5     -1.85     -2.24
  -31   36    5     -0.35     -1.75
  -28   36    5     -2.48     -3.47
  -25   36    5     13.38    -16.31
  -22   36    5      0.20      1.65
  -19   36    5      2.60      1.52
  -16   36    5      1.45      3.03
  -13   36    5    -15.28    -17.96
  -10   36    5    -16.19      9.66
   -7   36    5      6.95     -2.86
  -27   37    5     21.06     -7.52
  -24   37    5      5.52      1.09
  -21   37    5      9.29      2.28
  -18   37    5      2.51     -3.55
  -15   37    5     -3.29     -6.72
  -12   37    5      2.53     -0.93
   -9   37    5      2.19      2.14
  -26   38    5      2.13      1.62
  -23   38    5     10.98      2.27
  -20   38    5    -11.96      4.68
  -17   38    5      7.34     -0.52
  -14   38    5      4.53    -10.65
  -19   39    5     -2.25     -2.17
    2    2    6     36.39     -1.26
   -3    3    6      4.44     -0.21
    0    3    6   -118.34      0.98
    3    3    6    -38.21      4.92
   -5    4    6    -39.40     -1.27
   -2    4    6    120.66      0.80
    1    4    6    -29.96     -6.51
    4    4    6    -27.82     -2.28
   -7    5    6      2.78     -5.35
   -4    5    6     13.13      6.66
   -1    5    6     16.09     -0.35
    2    5    6    -15.15    -10.64
    5    5    6     -5.42      7.70
   -9    6    6    -16.76     -0.95
   -6    6    6    -82.67      3.53
   -3    6    6     34.20      3.17
    0    6    6      6.69     -1.16
    3    6    6     26.17      9.02
    6    6    6    -14.88      0.27
  -11    7    6    -26.55     -0.81
   -8    7    6    -18.79      0.42
   -5    7    6    -58.65      1.55
   -2    7    6      5.34     -3.86
    1    7    6    -24.32     -6.57
    4    7    6     23.98      2.89
    7    7    6     -3.99      2.86
  -13    8    6     23.38      0.99
  -10    8    6     23.43      8.15
   -7    8    6    -21.03     -3.74
   -4    8    6     -3.57      2.32
   -1    8    6     25.65     12.11
    2    8    6     -4.56     -1.31
    5    8    6     10.72     -5.49
    8    8    6    -13.08      2.48
  -15    9    6      7.62      0.00
  -12    9    6     -5.22     -0.60
   -9    9    6    -24.89      1.65
   -6    9    6     38.35    -10.37
   -3    9    6     -2.93      0.32
    0    9    6      2.05      2.21
    3    9    6      1.62      3.21
    6    9    6    -13.05      3.15
    9    9    6     13.24      1.74
  -17   10    6    -12.28     -2.65
  -14   10    6     12.25     -5.27
  -11   10    6    -23.09     10.69
   -8   10    6    -34.83     -1.48
   -5   10    6      2.62      2.64
   -2   10    6     22.32      6.65
    1   10    6    -16.44      5.64
    4   10    6      1.39      3.76
    7   10    6     -3.59      1.46
   10   10    6      9.60     -4.84
  -19   11    6     -0.96     -1.49
  -16   11    6      0.21     -4.65
  -13   11    6     -7.94     -0.47
  -10   11    6      0.89     -7.58
   -7   11    6    -10.90     11.84
   -4   11    6    -10.36    -10.44
   -1   11    6     22.12     -2.87
    2   11    6     -1.00      2.98
    5   11    6     14.60     -6.25
    8   11    6     -5.83      5.52
   11   11    6      1.54     -2.08
  -21   12    6      9.34     -1.32
  -18   12    6     -3.93     -4.40
  -15   12    6     18.49      1.77
  -12   12    6     18.73      9.78
   -9   12    6     -5.07     -8.69
   -6   12    6     -2.11      2.42
   -3   12    6      6.94      5.00
    0   12    6     -6.08     -3.22
    3   12    6     -0.08     -2.02
    6   12    6      7.57      9.43
    9   12    6      3.12     -2.19
   12   12    6     -2.01      4.11
  -23   13    6      1.36     -0.56
  -20   13    6     11.65      5.98
  -17   13    6      4.86      1.77
  -14   13    6      3.60      6.32
  -11   13    6      7.86      0.10
   -8   13    6    -14.66      3.63
   -5   13    6     18.66      6.97
   -2   13    6      7.49      1.74
    1   13    6     13.13      1.33
    4   13    6     -0.78      0.08
    7   13    6      3.67     -0.21
   10   13    6     -1.44     -1.66
   13   13    6      4.08     -3.38
  -25   14    6     -0.74     -1.21
  -22   14    6     -0.38      2.29
  -19   14    6      4.19     -3.79
  -16   14    6     -1.96     -4.70
  -13   14    6     -0.75      1.23
  -10   14    6    -10.18     -3.36
   -7   14    6    -20.40      4.48
   -4   14    6     -8.81      2.31
   -1   14    6    -11.86     -6.34
    2   14    6      0.31     -1.68
    5   14    6      0.78     -1.22
    8   14    6      6.35      0.89
   11   14    6     -6.94      5.40
   14   14    6      5.97    -12.51
  -27   15    6     -7.69      2.62
  -24   15    6     -5.73     -3.02
  -21   15    6     -3.23      1.21
  -18   15    6      8.98      2.78
  -15   15    6      7.65     -3.02
  -12   15    6    -12.50     -4.92
   -9   15    6     -3.92    -17.18
   -6   15    6    -16.30     -5.06
   -3   15    6    -19.56      0.70
    0   15    6      1.92      6.71
    3   15    6      7.32     -2.16
    6   15    6     11.00     -3.37
    9   15    6      4.13      7.54
   12   15    6     10.79     -5.76
   15   15    6     -2.68     -4.21
  -29   16    6      2.43      0.28
  -26   16    6     -5.11      3.35
  -23   16    6     11.11     -3.85
  -20   16    6      4.49     -2.41
  -17   16    6     -1.17      1.27
  -14   16    6     10.82     -3.60
  -11   16    6      2.06     -2.04
   -8   16    6     -7.38     -5.84
   -5   16    6     -7.29     -1.88
   -2   16    6    -10.30     -2.65
    1   16    6     -7.16     -1.19
    4   16    6      9.74     -1.75
    7   16    6     -1.70      6.01
   10   16    6      3.70      0.58
   13   16    6      1.06      1.99
   16   16    6      3.56     -7.89
  -31   17    6      4.84     -2.51
  -28   17    6      5.23     21.40
  -25   17    6     -0.16     -0.25
  -22   17    6     -8.64     -1.06
  -19   17    6      4.42      5.10
  -16   17    6      7.90      3.85
  -13   17    6     -4.81     -4.59
  -10   17    6     16.48     -3.62
   -7   17    6    -10.28      3.72
   -4   17    6      0.99     -0.75
   -1   17    6      6.20      1.21
    2   17    6      0.90      0.39
    5   17    6     -0.97     -7.43
    8   17    6     -0.12     -2.15
   11   17    6      4.47    -13.79
   14   17    6     -9.04      7.56
   17   17    6      7.20     -4.49
  -33   18    6      4.59      0.30
  -30   18    6      0.61      0.25
  -27   18    6     -9.19      4.52
  -24   18    6      3.25     -3.59
  -21   18    6     -6.13      5.42
  -18   18    6     -6.00     -0.35
  -15   18    6     -1.39     -2.94
  -12   18    6     -2.19      3.39
   -9   18    6     11.39     -6.28
   -6   18    6     -7.47      6.77
   -3   18    6      3.09     -0.78
    0   18    6      0.85     10.20
    3   18    6      4.81      1.28
    6   18    6     -2.52     -3.75
    9   18    6     -1.88     -4.11
   12   18    6      4.30      5.35
   15   18    6      2.32     -1.54
   18   18    6     -0.89    -10.27
  -35   19    6     -3.37      1.04
  -32   19    6     -0.95     -3.80
  -29   19    6      1.72      6.91
  -26   19    6      1.49     -3.51
  -23   19    6      1.20     -2.02
  -20   19    6      2.48     -2.31
  -17   19    6      3.59      5.32
  -14   19    6     -9.82     -4.79
  -11   19    6      0.43     -1.65
   -8   19    6     -5.44     -4.73
   -5   19    6      5.86      4.42
   -2   19    6      2.37     -0.74
    1   19    6     11.82     29.04
    4   19    6     -2.61     -0.34
    7   19    6     -0.31     -2.11
   10   19    6      5.49     -1.29
   13   19    6      7.25      3.12
   16   19    6     -7.75      1.21
   19   19    6     -4.15    -15.12
  -37   20    6     -1.86     -2.17
  -34   20    6     -0.43     -0.20
  -31   20    6     -3.48     -3.99
  -28   20    6      2.34     -0.10
  -25   20    6      3.21     -2.64
  -22   20    6      2.95      2.20
  -19   20    6     -1.48      1.62
  -16   20    6     -5.77     -0.54
  -13   20    6     -7.59      3.72
  -10   20    6     21.22    -35.59
   -7   20    6     -2.54     -3.03
   -4   20    6      7.49     -1.77
   -1   20    6      1.00      0.66
    2   20    6      6.28      1.39
    5   20    6      2.84     -9.16
    8   20    6     -4.14      2.42
   11   20    6      0.08      3.53
   14   20    6     -1.07      3.93
   17   20    6     -0.57     -0.36
  -39   21    6     -2.38     -1.28
  -36   21    6      2.41     -1.07
  -33   21    6     -1.36      0.78
  -30   21    6     -8.64    -11.34
  -27   21    6      4.36     -3.49
  -24   21    6     -0.34     11.77
  -21   21    6     -2.01     -1.66
  -18   21    6     13.65      4.74
  -15   21    6     -3.72     -0.10
  -12   21    6      3.89     -0.70
   -9   21    6     -4.38     -3.33
   -6   21    6      6.00     -0.34
   -3   21    6      3.64    -14.12
    0   21    6     -1.86      0.77
    3   21    6     -3.75      5.86
    6   21    6     14.17     -2.66
    9   21    6     -8.69      3.78
   12   21    6      0.22      5.68
   15   21    6      2.34     -1.55
   18   21    6      1.36      4.02
  -38   22    6    -14.83      3.18
  -35   22    6    -10.34      0.05
  -32   22    6      0.17     -0.42
  -29   22    6     -0.68     -1.60
  -26   22    6     -2.00      1.97
  -23   22    6      2.53      3.34
  -20   22    6     -1.80     -0.72
  -17   22    6     -2.32      4.42
  -14   22    6     -2.97      2.68
  -11   22    6      7.27      5.53
   -8   22    6     -5.10     -2.80
   -5   22    6     -2.03     -2.38
   -2   22    6     -4.03      2.63
    1   22    6     -3.55     -2.33
    4   22    6      0.63     -0.55
    7   22    6      3.23      0.59
   10   22    6      6.55     -5.73
   13   22    6    -10.34      0.50
   16   22    6     -0.68      0.93
  -37   23    6     -3.09     -5.08
  -34   23    6    -10.08     -0.02
  -31   23    6      4.09      1.67
  -28   23    6     -5.85     -0.33
  -25   23    6      2.80      1.63
  -22   23    6     -0.32      2.57
  -19   23    6      3.04      1.44
  -16   23    6    -10.37      1.60
  -13   23    6     -8.46     -0.40
  -10   23    6     -4.19      3.39
   -7   23    6      0.67      4.07
   -4   23    6     -0.25     -0.60
   -1   23    6     -4.84     -4.53
    2   23    6     -5.54      1.83
    5   23    6     -2.42     -0.53
    8   23    6      6.45     -2.99
   11   23    6     -5.77      0.53
   14   23    6     -4.12      0.42
  -36   24    6     -9.10     -3.60
  -33   24    6      1.71      2.08
  -30   24    6     -0.33     -3.91
  -27   24    6     -1.22      1.18
  -24   24    6     -6.12      0.50
  -21   24    6      4.98     -5.44
  -18   24    6      7.71      2.94
  -15   24    6      3.48     -2.98
  -12   24    6      1.52      2.76
   -9   24    6     -3.96     -2.19
   -6   24    6     -1.78     -0.74
   -3   24    6     -1.26      0.65
    0   24    6      1.98     -4.02
    3   24    6    -10.64      3.11
    6   24    6     -1.99     -6.47
    9   24    6      2.50     -4.80
   12   24    6      3.52      1.53
  -38   25    6     -3.86      2.45
  -35   25    6      2.42      2.91
  -32   25    6     -8.52      1.19
  -29   25    6     -8.38      4.32
  -26   25    6      6.42      1.95
  -23   25    6     -3.89      4.07
  -20   25    6     -0.11     -0.13
  -17   25    6     -1.02      0.30
  -14   25    6     -2.64      1.30
  -11   25    6      4.76     -3.29
   -8   25    6     -6.43     -2.76
   -5   25    6    -23.91      1.48
   -2   25    6     -1.95      4.35
    1   25    6     -3.39     -0.32
    4   25    6     -3.15     -2.70
    7   25    6      1.16     -1.72
   10   25    6     -2.05      6.90
   13   25    6      5.58      0.72
  -37   26    6      1.53      2.06
  -34   26    6     -3.50     -4.95
  -31   26    6     -6.24      1.21
  -28   26    6      3.08      6.61
  -25   26    6      3.63      0.42
  -22   26    6      5.01     -6.02
  -19   26    6      1.38      4.87
  -16   26    6      6.07     -1.60
  -13   26    6      0.62      6.57
  -10   26    6     -9.31     -0.70
   -7   26    6    -10.66      0.48
   -4   26    6     -6.06      4.94
   -1   26    6     -2.30      0.17
    2   26    6     -6.56     -8.19
    5   26    6      3.94      3.02
    8   26    6    -15.06    -12.50
   11   26    6     -0.45     -0.29
  -36   27    6     15.71    -14.83
  -33   27    6    -12.45     -5.18
  -30   27    6      4.77     -0.40
  -27   27    6      0.67      0.79
  -24   27    6      7.83      1.51
  -21   27    6      6.14      2.94
  -18   27    6      3.26     -1.98
  -15   27    6     -0.96      3.88
  -12   27    6     -4.06      3.74
   -9   27    6     -5.49     -1.36
   -6   27    6     -9.85      1.35
   -3   27    6     -4.66     -2.92
    0   27    6     -3.57     -1.57
    3   27    6     -1.41     -6.79
    6   27    6     -3.72     -7.35
    9   27    6     -6.48      3.80
  -35   28    6     -0.50     -3.42
  -32   28    6      2.02      3.96
  -29   28    6     -6.20      0.78
  -26   28    6      1.50      1.40
  -23   28    6     -7.99     -2.97
  -20   28    6      7.48      7.47
  -17   28    6      3.08     -0.08
  -14   28    6     -2.80     -2.95
  -11   28    6     -4.25     -4.08
   -8   28    6    -10.55      0.49
   -5   28    6     -5.63      1.08
   -2   28    6     -1.93     -3.07
    1   28    6      3.38      1.86
    4   28    6      7.23     -2.44
    7   28    6     -3.19      0.91
  -37   29    6      1.75     -0.81
  -34   29    6     -2.51     -3.19
  -31   29    6      1.12     -5.18
  -28   29    6      2.81     -1.18
  -25   29    6      3.07     -1.51
  -22   29    6      0.44      3.53
  -19   29    6      1.21      1.03
  -16   29    6      2.70      0.47
  -13   29    6     -0.82      3.31
  -10   29    6     -4.66     -0.29
   -7   29    6    -21.58     19.28
   -4   29    6     -3.88      0.35
   -1   29    6      0.66      4.09
    2   29    6     -7.67      3.79
    5   29    6     -3.11      0.43
    8   29    6     -1.56      7.96
  -36   30    6      3.95      4.53
  -33   30    6     -1.68     -2.61
  -30   30    6     -6.64      3.71
  -27   30    6      4.15     -7.59
  -24   30    6      3.99      3.14
  -21   30    6      0.38     -4.78
  -18   30    6      3.90      4.33
  -15   30    6    -10.06     -2.46
  -12   30    6     -8.08     -1.13
   -9   30    6      1.53      0.96
   -6   30    6     -4.42      1.03
   -3   30    6      1.48      5.79
    0   30    6     -5.29     -7.93
    3   30    6      3.17     -3.73
    6   30    6      0.19      0.22
  -35   31    6      0.02     -1.15
  -32   31    6      6.20     -4.39
  -29   31    6      2.12     -1.76
  -26   31    6     -2.34      1.89
  -23   31    6     -1.41     -5.73
  -20   31    6      1.17     -6.20
  -17   31    6      8.31     -1.63
  -14   31    6      8.85      5.21
  -11   31    6      1.75     -4.30
   -8   31    6     -8.25     -0.06
   -5   31    6      6.26      4.72
   -2   31    6      4.92     -1.10
    1   31    6     -0.42     -0.18
    4   31    6      6.30     -0.74
  -34   32    6     -0.86     -4.04
  -31   32    6     -1.19      0.27
  -28   32    6      0.80     -0.69
  -25   32    6      9.85      6.60
  -22   32    6     -1.70     -1.32
  -19   32    6     19.82    -22.30
  -16   32    6      4.51     22.73
  -13   32    6      6.67      0.93
  -10   32    6     -6.44      1.90
   -7   32    6     -3.32     -0.76
   -4   32    6      5.76      4.76
   -1   32    6      1.83     -5.20
    2   32    6      0.13     -0.29
  -33   33    6      0.14      1.37
  -30   33    6     -2.08      1.28
  -27   33    6     -1.52     -4.29
  -24   33    6     -3.42     -2.18
  -21   33    6      1.31     -2.99
  -18   33    6     -3.55      2.77
  -15   33    6      2.72     -0.07
  -12   33    6     -0.24      0.91
   -9   33    6      2.93      0.59
   -6   33    6      4.42      5.41
   -3   33    6      3.18     -0.53
    0   33    6     -9.37      4.77
  -32   34    6     -3.30     -4.13
  -29   34    6    -10.07      4.23
  -26   34    6     15.57    -19.84
  -23   34    6      4.36      2.94
  -20   34    6      6.20    -16.24
  -17   34    6      0.69      0.80
  -14   34    6      5.62      0.62
  -11   34    6      1.38     -0.84
   -5   34    6     -4.36      5.12
   -2   34    6      2.26     -2.81
  -31   35    6     -2.49      0.37
  -28   35    6      4.82    -17.37
  -25   35    6      5.23     -1.63
  -22   35    6      0.80     -0.63
  -19   35    6      4.57     -4.89
  -16   35    6     -1.79     -3.96
  -13   35    6      2.42      1.51
  -10   35    6     -0.58      2.73
   -7   35    6     -4.07      4.25
   -4   35    6      0.18     -2.00
  -30   36    6      7.39      1.65
  -27   36    6     -1.79     -2.23
  -24   36    6     -0.22      4.14
  -21   36    6      1.45      5.69
  -18   36    6      4.35     -1.86
  -15   36    6     -1.54     -3.02
  -12   36    6     -1.57      1.79
   -9   36    6      7.15      2.26
   -6   36    6     -0.17      1.91
  -29   37    6      8.17     -2.96
  -26   37    6     -3.30      6.10
  -23   37    6     -8.21      1.16
  -20   37    6      0.44      3.89
  -17   37    6     -2.23      7.22
  -14   37    6     -0.97      3.28
  -11   37    6     -4.29      1.61
   -8   37    6      4.88      0.85
  -25   38    6     -4.63     -0.09
  -22   38    6      6.67      1.14
  -19   38    6     -0.25     -1.15
  -16   38    6      9.54     -2.48
  -13   38    6     10.15      8.06
  -21   39    6      4.69     -1.23
  -18   39    6      4.70      0.40
   -3    2    7    -86.24     -1.44
   -5    3    7     24.29     -1.47
   -2    3    7    -91.91     -7.97
    1    3    7    -57.15      4.58
   -7    4    7     -3.40    -11.97
   -4    4    7     77.72     -0.76
   -1    4    7    -25.32    -13.20
    2    4    7     44.17     -2.32
   -9    5    7    -21.06     -3.29
   -6    5    7     -6.52      5.09
   -3    5    7    -23.17    -13.02
    0    5    7    -29.27     -0.33
    3    5    7     14.02     28.40
  -11    6    7     22.65     -1.17
   -8    6    7    -33.30      0.34
   -5    6    7    -20.15     -0.65
   -2    6    7     34.47      2.58
    1    6    7     -6.10     -1.30
    4    6    7    -25.02     -6.45
  -13    7    7     -1.32     -5.80
  -10    7    7     36.25      2.38
   -7    7    7     16.64     -1.98
   -4    7    7     39.87      7.29
   -1    7    7    -23.43     -8.90
    2    7    7     15.36     -3.75
    5    7    7      7.01     -5.32
  -15    8    7     16.87     -4.47
  -12    8    7     -9.15     -2.33
   -9    8    7     15.52      5.36
   -6    8    7    -44.90      9.57
   -3    8    7      4.55    -16.03
    0    8    7    -16.36     -3.76
    3    8    7    -13.16     -0.56
    6    8    7      0.44     -1.75
  -17    9    7     11.62      2.71
  -14    9    7     -5.19     -2.67
  -11    9    7     10.31      7.42
   -8    9    7    -22.70      1.24
   -5    9    7     28.13     -0.65
   -2    9    7     -4.45      7.50
    1    9    7     21.07     -4.59
    4    9    7      4.15     -2.03
    7    9    7      0.73      1.52
  -19   10    7     11.59     -3.96
  -16   10    7     10.52      0.51
  -13   10    7     -2.69      3.22
  -10   10    7      4.16      2.42
   -7   10    7     -5.57      2.78
   -4   10    7     22.44     -1.48
   -1   10    7    -16.98      3.35
    2   10    7     -1.70      4.05
    5   10    7      4.06      9.55
    8   10    7      6.66     -7.69
  -21   11    7      6.18      0.02
  -18   11    7     10.36      1.63
  -15   11    7     16.86      2.47
  -12   11    7     -3.87      0.05
   -9   11    7     20.92      2.46
   -6   11    7     55.01      6.98
   -3   11    7     -3.68     -4.74
    0   11    7      2.97     -6.03
    3   11    7     -3.57      0.10
    6   11    7     -6.42     -1.28
    9   11    7    -14.74      3.58
  -23   12    7    -11.64     -2.27
  -20   12    7      6.16      1.41
  -17   12    7     -6.56      2.26
  -14   12    7      8.31     -4.24
  -11   12    7     14.98      5.26
   -8   12    7     -0.46      3.99
   -5   12    7      6.27      3.09
   -2   12    7     13.00     -4.44
    1   12    7     -0.97      2.01
    4   12    7     12.54     -6.11
    7   12    7      7.60      5.62
   10   12    7     -8.48     -0.36
  -25   13    7     -1.59     -5.28
  -22   13    7     -9.62      5.17
  -19   13    7     -1.02      2.22
  -16   13    7    -11.37      4.68
  -13   13    7     -9.49     -0.58
  -10   13    7      5.50     -2.91
   -7   13    7      7.00      2.37
   -4   13    7    -19.41      4.22
   -1   13    7      1.99     -2.02
    2   13    7     18.72     -0.72
    5   13    7     -5.02      1.67
    8   13    7      7.31      4.42
   11   13    7      0.14      0.03
  -27   14    7     -3.63      2.09
  -24   14    7      2.47     -6.97
  -21   14    7     -8.31      2.62
  -18   14    7     -2.46      3.35
  -15   14    7     -5.68      3.00
  -12   14    7     -6.59     -0.17
   -9   14    7    -19.63     -1.80
   -6   14    7      0.23     -5.43
   -3   14    7      2.55     -1.48
    0   14    7      9.14      0.26
    3   14    7      9.97     -4.60
    6   14    7     -4.13     45.49
    9   14    7      0.38     -2.37
   12   14    7      0.85     -1.58
  -29   15    7     -3.24      4.71
  -26   15    7     15.99    -22.30
  -23   15    7     -1.05      3.28
  -20   15    7      3.61     -3.62
  -17   15    7      8.34     -2.51
  -14   15    7      0.99     -2.88
  -11   15    7    -14.45     -7.51
   -8   15    7     -3.88      2.73
   -5   15    7     -1.29     -3.59
   -2   15    7      2.13     -0.69
    1   15    7     -8.86     -0.05
    4   15    7     -2.41      0.45
    7   15    7     -2.92      2.66
   10   15    7      1.33     -4.04
   13   15    7    -16.11      8.32
  -31   16    7     13.81     -1.02
  -28   16    7      5.89     -1.87
  -25   16    7      0.72     -9.66
  -22   16    7     13.49     -1.62
  -19   16    7     -2.69      0.12
  -16   16    7      8.40      2.46
  -13   16    7      5.02      2.05
  -10   16    7      4.41      0.16
   -7   16    7      7.15      1.31
   -4   16    7      6.72     13.66
   -1   16    7     -3.38      0.71
    2   16    7     -1.96     -5.53
    5   16    7      4.52      6.21
    8   16    7      1.48     -5.50
   11   16    7     -1.26     -4.29
   14   16    7     -5.29      0.14
  -33   17    7     -0.11      1.76
  -30   17    7      0.77      0.93
  -27   17    7     -0.05    -10.47
  -24   17    7    -13.41    -14.18
  -21   17    7      0.89      0.50
  -18   17    7     -2.27     -0.40
  -15   17    7     -7.37      2.93
  -12   17    7     -2.77      3.73
   -9   17    7     -2.85      0.88
   -6   17    7     11.33      5.12
   -3   17    7     -0.50      6.89
    0   17    7      7.36      7.88
    3   17    7     -0.79      2.80
    6   17    7      0.51      0.30
    9   17    7     -0.72      3.24
   12   17    7      0.09     -6.17
   15   17    7      1.58     -1.42
  -35   18    7      5.84     -6.08
  -32   18    7     -5.72      2.42
  -29   18    7     -0.03      4.49
  -26   18    7     -9.61     -2.72
  -23   18    7     -5.59     -6.60
  -20   18    7      2.26      6.18
  -17   18    7      0.85     -2.23
  -14   18    7     -8.92     -1.43
  -11   18    7     10.49     -6.89
   -8   18    7     -5.05      3.07
   -5   18    7     -1.26      4.63
   -2   18    7     -1.51      8.04
    1   18    7      1.02      4.29
    4   18    7      1.08      0.65
    7   18    7     -4.22     -1.96
   10   18    7      2.66      3.89
   13   18    7     -6.70     -4.21
   16   18    7      0.10     -1.41
  -37   19    7      4.49     -2.18
  -34   19    7     -0.59      3.85
  -31   19    7      3.95     -5.13
  -28   19    7      6.62      6.70
  -25   19    7     -7.75      3.26
  -22   19    7      5.91     -0.96
  -19   19    7      3.55      1.29
  -16   19    7      1.41      3.72
  -13   19    7     -3.86      1.23
  -10   19    7     -1.61      0.57
   -7   19    7      5.42     -1.00
   -4   19    7     -0.21     -1.65
   -1   19    7     -5.52      0.38
    2   19    7     -3.16     -0.56
    5   19    7      1.40     -4.99
    8   19    7     -8.17      1.81
   11   19    7     -1.38    -12.29
   14   19    7      4.02     -1.12
   17   19    7    -12.08      0.75
  -39   20    7     -2.40     -1.75
  -36   20    7      5.06      4.06
  -33   20    7     -1.02      1.93
  -30   20    7     -8.23      0.09
  -27   20    7      1.39     -0.32
  -24   20    7     -5.83      2.66
  -21   20    7      6.73      3.02
  -18   20    7      1.71      1.38
  -15   20    7     -4.57     -4.03
  -12   20    7     -0.84      2.73
   -9   20    7     -3.93      1.80
   -6   20    7     -1.16     -1.87
   -3   20    7      4.16     -5.23
    0   20    7     -5.58     -2.83
    3   20    7     -7.07     -5.41
    6   20    7      0.69     -1.10
    9   20    7      6.34      5.44
   12   20    7      6.47     -3.29
   15   20    7      3.16      1.84
   18   20    7     13.75      0.14
  -38   21    7     -0.82     -0.19
  -35   21    7     -1.37     -1.48
  -32   21    7     -0.98     -1.61
  -29   21    7     -0.34      5.17
  -26   21    7     10.06     -4.81
  -23   21    7      1.68     -0.63
  -20   21    7     -4.70     -0.05
  -17   21    7      7.09      9.28
  -14   21    7    -10.94      3.57
  -11   21    7      4.60      1.39
   -8   21    7     -3.98      8.08
   -5   21    7      7.41      2.88
   -2   21    7     -0.10     -5.44
    1   21    7      9.55     -2.94
    4   21    7     -0.61      2.31
    7   21    7      2.67     -2.13
   10   21    7      0.12     -4.01
   13   21    7      2.55      3.01
   16   21    7     11.41     -2.57
  -37   22    7     12.18     -4.26
  -34   22    7      1.22     -6.19
  -31   22    7     -5.86     -4.69
  -28   22    7      3.01      2.12
  -25   22    7     -5.08     -1.50
  -22   22    7     -3.36     -5.26
  -19   22    7     -4.45     -7.76
  -16   22    7     -0.46      0.94
  -13   22    7      0.00      1.57
  -10   22    7     -4.30      1.80
   -7   22    7      2.32      3.84
   -4   22    7      8.61     -0.99
   -1   22    7      5.33      6.95
    2   22    7     -0.96     -6.63
    5   22    7      5.75      0.15
    8   22    7     -2.91     -1.98
   11   22    7      4.14     -0.04
   14   22    7     -2.48     -2.06
  -36   23    7      6.14      2.11
  -33   23    7     -2.22     -0.07
  -30   23    7      1.70      2.12
  -27   23    7      4.62     -0.95
  -24   23    7     -1.28      2.37
  -21   23    7    -10.61     -3.40
  -18   23    7     -0.21      1.36
  -15   23    7      0.54      1.09
  -12   23    7     -1.01     -6.49
   -9   23    7      9.45     -0.28
   -6   23    7      1.91      4.18
   -3   23    7     -2.47     -0.57
    0   23    7      1.38     -8.54
    3   23    7     -5.19     -3.22
    6   23    7      2.47      4.59
    9   23    7      1.08     -4.42
   12   23    7      0.52     -2.24
   15   23    7     -2.44      1.05
  -38   24    7      9.59     -2.64
  -35   24    7      5.73      3.15
  -32   24    7     -1.19      2.41
  -29   24    7      3.90      1.49
  -26   24    7     -3.63      0.25
  -23   24    7      5.72     -1.18
  -20   24    7      4.86     -0.07
  -17   24    7      8.62     -1.63
  -14   24    7     -6.79      0.88
  -11   24    7      0.43     -1.74
   -8   24    7      6.18      3.55
   -5   24    7    -15.48      2.57
   -2   24    7     -5.30     -4.17
    1   24    7     -0.98     -0.86
    4   24    7     -3.96      2.93
    7   24    7     -0.28      1.79
   10   24    7      5.89      7.97
   13   24    7      1.10      4.71
  -37   25    7      2.18      0.38
  -34   25    7      4.74     28.77
  -31   25    7     -7.28     -0.01
  -28   25    7     -2.87      3.58
  -25   25    7     -4.26     -4.48
  -22   25    7     -1.18     -8.63
  -19   25    7      5.39     -0.67
  -16   25    7     11.03      1.07
  -13   25    7     -2.03      1.91
  -10   25    7     -0.54     -5.17
   -7   25    7      4.53     -3.52
   -4   25    7     -2.70     -4.83
   -1   25    7      0.56      1.95
    2   25    7     -1.64     -4.23
    5   25    7     10.57     -9.29
    8   25    7      9.17     -6.04
   11   25    7     -0.56      4.24
  -36   26    7      0.45     10.71
  -33   26    7      2.95      9.07
  -30   26    7     -6.97      2.95
  -27   26    7     -2.64     -0.50
  -24   26    7     -1.09      2.50
  -21   26    7     -3.11     -3.32
  -18   26    7      7.77     -3.33
  -15   26    7     -0.23      0.32
  -12   26    7      1.51     -2.04
   -9   26    7      4.75      3.11
   -6   26    7      3.58     -2.51
   -3   26    7      4.01     -7.56
    0   26    7     -2.38      0.68
    3   26    7      2.30    -12.19
    6   26    7      1.90     -7.37
    9   26    7     -0.49      1.04
   12   26    7      1.56      5.12
  -35   27    7      3.33      3.96
  -32   27    7     -7.79      1.33
  -29   27    7      2.31     -1.71
  -26   27    7     -2.21     -2.20
  -23   27    7      2.78      1.07
  -20   27    7     -7.68     -1.32
  -17   27    7      3.94     -0.64
  -14   27    7      6.16      1.84
  -11   27    7      1.73     -3.50
   -8   27    7      0.09     -0.07
   -5   27    7     -3.34    -11.98
   -2   27    7      1.74      2.29
    1   27    7      5.46     -1.19
    4   27    7      0.78     -3.09
    7   27    7     -3.38      2.44
   10   27    7      4.10      0.86
  -37   28    7     -2.73      0.11
  -34   28    7     -4.82      1.85
  -31   28    7     -6.51     -1.86
  -28   28    7      4.11     -5.76
  -25   28    7     -6.24     15.82
  -22   28    7     -7.35     -0.84
  -19   28    7     -4.70      1.29
  -16   28    7     -3.57      0.49
  -13   28    7     -1.91     -2.75
  -10   28    7      1.40      2.64
   -7   28    7     -3.08     -2.25
   -4   28    7     -3.24      5.60
   -1   28    7      2.93      6.21
    2   28    7     -5.53      6.84
    5   28    7    -11.34     -1.65
    8   28    7      2.81     -0.89
  -36   29    7      1.51     -0.61
  -33   29    7     -0.89      1.87
  -30   29    7     -7.62    -18.39
  -27   29    7      0.45      4.03
  -24   29    7      5.75      0.24
  -21   29    7     -6.05     -1.63
  -18   29    7     -3.97     -0.58
  -15   29    7      8.51      2.29
  -12   29    7     -1.37      0.44
   -9   29    7     -4.15      1.46
   -6   29    7     -7.60     -1.04
   -3   29    7     -3.79     -1.81
    0   29    7     -2.51     -0.89
    3   29    7      2.77     -4.68
    6   29    7     -8.62      2.11
  -35   30    7      0.62      3.62
  -32   30    7      2.55     -5.30
  -29   30    7      2.04     -4.55
  -26   30    7     -1.32     -7.03
  -23   30    7     -0.25      6.15
  -20   30    7     -3.02      0.03
  -17   30    7     -3.74      4.48
  -14   30    7     -5.28     -4.66
  -11   30    7     -2.18      4.81
   -8   30    7     -0.61     -6.21
   -5   30    7     -0.10     -0.66
   -2   30    7      6.21      4.13
    1   30    7     -0.71     -7.65
    4   30    7     -4.82      2.48
  -34   31    7      1.18      0.40
  -31   31    7      4.65     -4.43
  -28   31    7     -0.23     -5.16
  -25   31    7     -3.00     -1.78
  -22   31    7      2.82     -4.35
  -19   31    7     -6.26     11.39
  -16   31    7      5.11     -2.32
  -13   31    7      1.47     -2.68
  -10   31    7     -8.22      4.08
   -7   31    7      0.89      5.92
   -4   31    7     -5.75      2.69
   -1   31    7      2.59      5.33
    2   31    7      0.21     -5.84
    5   31    7     -1.15      0.90
  -33   32    7     -4.79     -0.82
  -30   32    7     -2.62      4.14
  -27   32    7      2.94     -2.01
  -24   32    7     -4.43      0.88
  -21   32    7      0.83     10.84
  -18   32    7     -0.68      9.68
  -15   32    7      0.18      1.59
  -12   32    7     -8.79      0.02
   -9   32    7     -2.28      5.06
   -6   32    7      0.40      1.37
   -3   32    7     -5.47     -3.06
    0   32    7      1.39      2.74
    3   32    7      1.97      2.13
  -32   33    7      4.39      6.01
  -29   33    7      0.76     -3.16
  -26   33    7     -1.47      4.07
  -23   33    7     -3.27     -3.37
  -20   33    7      7.35      0.21
  -17   33    7     -2.83     -2.12
  -14   33    7      1.26     -4.61
  -11   33    7      8.35      5.33
   -8   33    7      9.74      0.83
   -5   33    7      0.92     -0.35
   -2   33    7     -2.40     -1.34
    1   33    7     -1.51      0.53
  -31   34    7      0.31     -3.62
  -28   34    7     -4.30      4.38
  -25   34    7      3.22     -1.61
  -22   34    7     -1.51      4.59
  -19   34    7      4.70     -5.57
  -16   34    7      7.15     -4.52
  -13   34    7    -10.29      2.80
  -10   34    7      0.39      6.95
   -7   34    7      0.08      0.63
   -4   34    7     -8.92     -0.47
   -1   34    7     -3.75      3.03
  -30   35    7      2.17     -2.77
  -27   35    7      0.26      3.14
  -24   35    7      4.67      1.26
  -21   35    7      1.98      3.17
  -18   35    7     -9.72      6.88
  -15   35    7     -8.74     -3.44
  -12   35    7     -2.58     -1.00
   -9   35    7     -0.51     -0.29
   -6   35    7     -1.35     -0.67
   -3   35    7    -10.54     -1.55
  -29   36    7      0.21    -12.45
  -26   36    7      6.84     -2.21
  -23   36    7     -7.25      8.35
  -20   36    7      0.10      2.64
  -17   36    7     -7.05     -4.72
  -14   36    7     -6.10     -0.22
  -11   36    7      2.97     -7.05
   -8   36    7      5.35      2.95
   -5   36    7    -14.10      0.51
  -28   37    7      6.99     -7.76
  -25   37    7      7.20     -2.61
  -22   37    7      0.41      5.06
  -19   37    7      0.74      0.00
  -16   37    7     -3.56     -1.86
  -13   37    7      3.13    -10.92
  -10   37    7     -3.30      3.01
  -24   38    7      3.06      0.20
  -21   38    7     -2.51     -0.22
  -18   38    7     -6.12     -0.50
  -15   38    7     -3.19      2.01
  -12   38    7      3.23     -3.34
   -2    2    8     23.74     -1.23
    1    2    8    -41.48      2.95
   -4    3    8     10.36      2.99
   -1    3    8    -32.12     -3.18
    2    3    8     19.97      4.37
   -6    4    8    -13.10      0.88
   -3    4    8     54.37    -10.32
    0    4    8     39.32     -1.69
    3    4    8    -29.28      0.14
   -8    5    8     41.32     -2.71
   -5    5    8      9.23     -2.62
   -2    5    8     21.64      4.23
    1    5    8    -14.76      2.59
    4    5    8     24.67     -3.41
  -10    6    8     19.73      0.39
   -7    6    8      4.33      4.51
   -4    6    8     -7.25      2.71
   -1    6    8      1.40      5.59
    2    6    8    -65.70     -4.11
    5    6    8     24.95     -4.81
  -12    7    8     10.40     -5.77
   -9    7    8     11.20     -3.32
   -6    7    8     28.17      3.63
   -3    7    8    -36.86      6.84
    0    7    8     28.91     -2.36
    3    7    8      6.56     -4.03
    6    7    8     16.67      5.80
  -14    8    8     -5.24     -4.39
  -11    8    8      3.17      0.38
   -8    8    8     -5.67     -7.51
   -5    8    8    -28.97      5.81
   -2    8    8     33.71     10.96
    1    8    8     55.42     13.04
    4    8    8      8.22     -0.78
    7    8    8      0.45      6.40
  -16    9    8     -0.58     -3.36
  -13    9    8    -11.58     -4.71
  -10    9    8      2.27     -8.51
   -7    9    8     26.05     10.58
   -4    9    8     22.33      0.46
   -1    9    8     19.11     -0.28
    2    9    8    -12.73    -10.19
    5    9    8     18.38      4.06
    8    9    8    -25.88     22.63
  -18   10    8     -1.57      1.34
  -15   10    8      0.41     -4.69
  -12   10    8      2.08     -1.91
   -9   10    8     13.72     -2.16
   -6   10    8     12.86     -2.74
   -3   10    8     -4.58     -0.34
    0   10    8      3.87      3.27
    3   10    8     -3.13     -8.66
    6   10    8      7.84      6.72
    9   10    8      0.09     -2.21
  -20   11    8      3.61     -1.43
  -17   11    8      1.81      1.54
  -14   11    8    -13.31      0.45
  -11   11    8      0.50      4.44
   -8   11    8     -9.32      2.68
   -5   11    8     -6.91     -8.02
   -2   11    8    -14.27      2.36
    1   11    8      9.64      4.84
    4   11    8    -14.73     -9.40
    7   11    8      2.82     -2.10
   10   11    8      9.60      1.48
  -22   12    8     -7.21      5.82
  -19   12    8     -6.14     -4.81
  -16   12    8     -3.14      7.18
  -13   12    8      4.03      3.94
  -10   12    8     -3.86     10.24
   -7   12    8    -13.42     -2.29
   -4   12    8     10.45      0.38
   -1   12    8    -13.89    -11.26
    2   12    8      8.14      0.37
    5   12    8     -4.42      2.30
    8   12    8      6.99     -5.25
   11   12    8      0.72      3.30
  -24   13    8      9.40     -3.45
  -21   13    8     -8.30     -6.10
  -18   13    8      4.91      2.21
  -15   13    8     -6.82     -4.46
  -12   13    8      4.27      1.50
   -9   13    8      3.61     -3.91
   -6   13    8    -10.12     -1.42
   -3   13    8     -2.88      4.28
    0   13    8      4.02      9.06
    3   13    8      3.32     -2.51
    6   13    8      0.49     -2.42
    9   13    8      1.31      3.27
   12   13    8      2.62      1.64
  -26   14    8     -3.28     -0.67
  -23   14    8     -7.18     -7.70
  -20   14    8      1.25      0.27
  -17   14    8     -1.04     -5.28
  -14   14    8      0.93     -8.26
  -11   14    8      2.90     -1.87
   -8   14    8      6.21      1.78
   -5   14    8     -5.91      2.13
   -2   14    8    -11.16     -9.94
    1   14    8     -3.65      6.83
    4   14    8     -4.10      6.75
    7   14    8     -1.88     -7.03
   10   14    8     -0.36     -7.22
   13   14    8     -5.39     -4.48
  -28   15    8      0.12     -1.96
  -25   15    8     -6.25     -5.99
  -22   15    8     -4.98      1.26
  -19   15    8      6.55      2.86
  -16   15    8      7.01     -2.34
  -13   15    8      0.41      4.39
  -10   15    8      5.65     -2.85
   -7   15    8     -6.23      3.41
   -4   15    8    -20.72      2.97
   -1   15    8      0.94      0.27
    2   15    8      8.21     -7.60
    5   15    8      6.70     -1.06
    8   15    8      2.68      0.52
   11   15    8     -3.53      1.24
   14   15    8     -6.65      6.60
  -30   16    8     -8.04      3.22
  -27   16    8      0.76      0.82
  -24   16    8     -0.02      3.88
  -21   16    8     -7.00     -3.23
  -18   16    8     -9.57      2.45
  -15   16    8    -10.81      2.75
  -12   16    8     -4.77     -3.04
   -9   16    8     -9.87      5.94
   -6   16    8    -12.67      2.18
   -3   16    8     -0.29     -3.84
    0   16    8      3.53     -5.61
    3   16    8     -0.07     -7.15
    6   16    8     14.07     -3.43
    9   16    8     -2.04      7.49
   12   16    8     -4.41     -2.62
   15   16    8     -2.70     -2.09
  -32   17    8     10.46      2.39
  -29   17    8     -1.10     -0.12
  -26   17    8      1.47      2.93
  -23   17    8     -3.52      0.40
  -20   17    8    -10.58      2.63
  -17   17    8     -4.77     -3.40
  -14   17    8      1.14    -18.60
  -11   17    8      1.99      2.62
   -8   17    8      1.51      2.26
   -5   17    8      3.43      0.19
   -2   17    8      2.28     -0.36
    1   17    8      5.35     -4.97
    4   17    8     -0.33      2.73
    7   17    8     -3.37     -0.53
   10   17    8      2.89      5.76
   13   17    8     -7.36      1.29
   16   17    8     -2.60      3.54
  -34   18    8     -0.10      4.26
  -31   18    8      0.41     -9.93
  -28   18    8      1.05     -3.25
  -25   18    8      3.00      5.07
  -22   18    8      7.19     -2.80
  -19   18    8      9.50      1.94
  -16   18    8      0.01    -10.22
  -13   18    8     -1.55     -2.79
  -10   18    8     -2.87     -0.54
   -7   18    8     -4.61      2.97
   -4   18    8     -3.33     -1.09
   -1   18    8     -7.18     -1.55
    2   18    8     -1.18      1.60
    5   18    8     -5.47     -1.11
    8   18    8     -4.67      1.53
   11   18    8     -3.29     13.35
   14   18    8      1.95     -1.30
   17   18    8      7.01     -2.49
  -36   19    8      5.43      3.31
  -33   19    8      5.15      7.07
  -30   19    8     -2.44      2.79
  -27   19    8     -0.61      1.18
  -24   19    8      2.59      3.72
  -21   19    8     -2.40     -5.49
  -18   19    8      5.40     -1.83
  -15   19    8      1.57      0.70
  -12   19    8     -3.64      0.54
   -9   19    8      1.05     -5.28
   -6   19    8      1.29      3.17
   -3   19    8      8.65     -2.10
    0   19    8     -0.33      2.02
    3   19    8      6.14     -4.90
    6   19    8      5.64      3.22
    9   19    8    -11.67      9.03
   12   19    8     -3.70     -2.04
   15   19    8     17.01      2.32
   18   19    8      1.59     -2.36
  -38   20    8     -4.38     -3.79
  -35   20    8     -7.93     12.65
  -32   20    8      7.16     -1.55
  -29   20    8     -2.83     -1.43
  -26   20    8      1.07     -2.02
  -23   20    8     -1.34      0.22
  -20   20    8     -2.54     -7.42
  -17   20    8     -4.56      2.32
  -14   20    8     -6.14      0.61
  -11   20    8     12.69     -1.87
   -8   20    8      5.28     -7.68
   -5   20    8      6.12      0.77
   -2   20    8     -1.68     -2.36
    1   20    8      0.99      0.31
    4   20    8      3.82      0.94
    7   20    8      4.47      1.23
   10   20    8      0.02     -5.42
   13   20    8      9.33      1.22
   16   20    8     10.51     -2.64
  -37   21    8     -1.08      3.13
  -34   21    8     -0.57      4.70
  -31   21    8      0.39     -7.43
  -28   21    8     -5.14     -0.32
  -25   21    8     -3.71      3.85
  -22   21    8     -3.12     -2.17
  -19   21    8     -2.26      0.71
  -16   21    8    -14.19     -1.94
  -13   21    8     -3.05      6.12
  -10   21    8     -1.10     -5.71
   -7   21    8     -0.50      6.00
   -4   21    8    -10.55      3.83
   -1   21    8     -1.28     -1.83
    2   21    8     -2.12     -3.86
    5   21    8     -3.54     -2.77
    8   21    8      4.67      3.59
   11   21    8     12.49    -19.44
   14   21    8      2.83      1.28
   17   21    8      4.44      1.10
  -36   22    8     -0.01     -2.52
  -33   22    8      7.39     -2.83
  -30   22    8     -4.36     -0.70
  -27   22    8     -1.63     -9.58
  -24   22    8      1.09     -3.32
  -21   22    8     -0.68      0.11
  -18   22    8      5.67     -2.65
  -15   22    8     -1.27      2.61
  -12   22    8      4.58     -1.21
   -9   22    8     -0.89      5.20
   -6   22    8     -6.62      7.29
   -3   22    8     -3.75      1.66
    0   22    8      0.92     -3.43
    3   22    8      5.72      7.46
    6   22    8     -5.46     -0.81
    9   22    8     -0.35     -1.45
   12   22    8     -2.49      0.79
   15   22    8     -1.59     -5.12
  -38   23    8      8.51      1.21
  -35   23    8     -4.48      2.17
  -32   23    8      2.54     -1.16
  -29   23    8     -5.23     -2.39
  -26   23    8      8.45      4.44
  -23   23    8     -4.12      0.90
  -20   23    8      2.25      4.74
  -17   23    8      2.90     -2.95
  -14   23    8      0.06      5.33
  -11   23    8    -10.20      1.66
   -8   23    8     -3.29      0.24
   -5   23    8      0.38     -0.81
   -2   23    8     -5.57      2.31
    1   23    8    -10.11      4.44
    4   23    8     -1.41      0.50
    7   23    8      7.88      4.28
   10   23    8     -2.38      3.58
   13   23    8      2.39      1.78
  -37   24    8     -9.91      1.66
  -34   24    8      5.66      6.67
  -31   24    8     -0.77     13.49
  -28   24    8      6.87     -0.45
  -25   24    8      0.20     -1.48
  -22   24    8    -10.51      2.16
  -19   24    8      5.51      2.49
  -16   24    8     -2.54      2.69
  -13   24    8      7.53      3.52
  -10   24    8      6.29     -1.18
   -7   24    8      5.32      2.61
   -4   24    8     -4.70     -1.47
   -1   24    8     -0.55     -1.11
    2   24    8     -2.40      6.48
    5   24    8      3.45      0.68
    8   24    8      5.54      0.44
   11   24    8     -3.90     -1.14
   14   24    8      5.63     -1.40
  -36   25    8     -5.23     -4.54
  -33   25    8     -6.58      5.04
  -30   25    8     -5.57     -7.97
  -27   25    8      2.15      1.82
  -24   25    8     -6.13     -4.12
  -21   25    8     -7.86     -5.20
  -18   25    8      2.74      1.40
  -15   25    8      4.69     -4.92
  -12   25    8     -0.53     -3.70
   -9   25    8      3.14     -0.05
   -6   25    8      6.68     -1.56
   -3   25    8      2.19      2.02
    0   25    8      3.58     -4.16
    3   25    8      0.49      3.00
    6   25    8      8.14     -4.37
    9   25    8      3.03     -0.31
   12   25    8      5.01      0.24
  -38   26    8    -11.69      0.56
  -35   26    8     -1.88    -11.25
  -32   26    8     -6.79     -0.28
  -29   26    8      5.53      3.68
  -26   26    8      2.30     -1.03
  -23   26    8    -14.27    -24.24
  -20   26    8     -1.21      0.20
  -17   26    8      0.33      7.88
  -14   26    8      5.48      1.99
  -11   26    8      4.46     -0.43
   -8   26    8      4.77      1.71
   -5   26    8     -4.87      2.08
   -2   26    8    -14.62     -2.18
    1   26    8     -2.71     -0.85
    4   26    8     -0.66      1.96
    7   26    8      0.61     -1.95
   10   26    8     -6.42     -5.47
  -37   27    8     -0.84      0.02
  -34   27    8     -5.47     -7.60
  -31   27    8     -0.96     -0.95
  -28   27    8     -4.99     -0.46
  -25   27    8     -0.61     -4.27
  -22   27    8      3.22     -0.69
  -19   27    8     10.60     -0.55
  -16   27    8      7.73     -0.13
  -13   27    8     -4.03      2.29
  -10   27    8     -1.87      3.23
   -7   27    8     -2.92      0.67
   -4   27    8     -1.76     -2.13
   -1   27    8     -7.85      3.98
    2   27    8      1.43      2.13
    5   27    8     -5.04      9.02
    8   27    8      4.76     -2.21
  -36   28    8      1.50     -1.94
  -33   28    8     -3.19     -6.97
  -30   28    8     -3.52      7.99
  -27   28    8     -6.31     -2.17
  -24   28    8     -3.97    -12.47
  -21   28    8      8.45     -1.38
  -18   28    8      7.63      4.27
  -15   28    8     -4.61     -0.68
  -12   28    8     -7.50     -2.14
   -9   28    8      6.27     -4.13
   -6   28    8     -1.09      6.58
   -3   28    8     -2.86      0.77
    0   28    8      9.00     -1.76
    3   28    8     -6.73     -0.92
    6   28    8      6.15     -2.10
    9   28    8      6.35      0.83
  -35   29    8      2.63     -6.52
  -32   29    8      2.24      2.96
  -29   29    8      4.76      0.91
  -26   29    8     -4.38     -1.21
  -23   29    8      2.56     -1.12
  -20   29    8      4.18     -1.21
  -17   29    8     -7.68     -1.86
  -14   29    8      1.58     -4.58
  -11   29    8      0.06      3.34
   -8   29    8     -1.84     -0.36
   -5   29    8     -3.93     -2.21
   -2   29    8      1.09      1.28
    1   29    8      3.21      4.21
    4   29    8     -0.98      9.42
    7   29    8      0.30      5.93
  -34   30    8    -11.79      0.54
  -31   30    8     -4.64      0.85
  -28   30    8     -2.32     -0.04
  -25   30    8     -5.01      1.36
  -22   30    8     -2.90      6.35
  -19   30    8      2.04     -4.53
  -16   30    8     -0.32     -0.52
  -13   30    8     -5.06    -19.14
  -10   30    8      3.89     -5.43
   -7   30    8      5.06     -0.75
   -4   30    8      3.04     -1.64
   -1   30    8      8.68      6.77
    2   30    8     -6.95      7.71
    5   30    8      1.21      4.33
  -33   31    8     -2.68      3.40
  -30   31    8     10.94      4.46
  -27   31    8     -3.03      0.66
  -24   31    8      3.30      9.54
  -21   31    8     -9.25      5.29
  -18   31    8      1.17      1.46
  -15   31    8      7.79      1.75
  -12   31    8     -1.99      0.33
   -9   31    8      0.65     -1.55
   -6   31    8      7.05     -0.78
   -3   31    8     -2.55      1.01
    0   31    8     -6.81      6.43
    3   31    8      4.22     -1.67
  -35   32    8     -3.93      0.58
  -32   32    8      8.62     -5.58
  -29   32    8     -2.23      2.06
  -26   32    8      2.06      6.77
  -23   32    8      5.33     -1.15
  -20   32    8      6.91     -8.04
  -17   32    8     10.54      0.72
  -14   32    8      3.45     -2.80
  -11   32    8    -12.18     -1.51
   -8   32    8      7.80     -3.08
   -5   32    8      1.28     -0.50
   -2   32    8      5.72     -2.15
    1   32    8      7.14      4.03
  -34   33    8      0.70     -3.50
  -31   33    8      1.46     -5.35
  -28   33    8     -5.94      0.36
  -25   33    8     -1.74     -2.57
  -22   33    8     -1.49     -1.24
  -19   33    8     -5.46     -7.60
  -16   33    8      1.12      8.51
  -13   33    8      8.29     -9.70
  -10   33    8     -2.49      2.66
   -7   33    8      7.08     -0.85
   -4   33    8      3.85     -0.07
   -1   33    8      0.57      4.26
  -33   34    8      7.16      0.31
  -30   34    8      4.03     -2.61
  -27   34    8      1.34     -1.50
  -24   34    8      5.89     -2.83
  -21   34    8      1.85     -1.79
  -18   34    8     -0.75     -5.76
  -15   34    8      5.29      5.36
  -12   34    8     -9.67      3.20
   -9   34    8     10.67     -1.05
   -6   34    8     -1.77     -2.29
   -3   34    8     -5.41      0.60
  -32   35    8     -3.07     -0.80
  -29   35    8     -1.33      0.84
  -26   35    8     -2.56     -1.82
  -23   35    8      5.63     10.56
  -20   35    8     -4.39     -4.54
  -17   35    8     10.07      0.66
  -14   35    8      0.00     -4.68
  -11   35    8     -5.22     -1.71
   -8   35    8      9.29     -9.10
   -5   35    8      0.13      2.08
  -28   36    8      9.78     -4.54
  -25   36    8     -6.84      5.62
  -22   36    8      6.39      1.32
  -19   36    8     -4.35     -1.11
  -16   36    8     10.07     -0.95
  -13   36    8      4.90      1.19
  -10   36    8      8.89     -0.04
   -7   36    8    -11.48      2.18
  -27   37    8    -10.42     -0.36
  -24   37    8     -1.20      2.34
  -21   37    8     14.28      4.29
  -18   37    8      4.12      2.89
  -15   37    8    -12.50      2.90
  -12   37    8     -1.48      0.81
   -9   37    8     -0.14      1.17
  -26   38    8     -2.91     -1.48
  -23   38    8      1.29      2.64
  -20   38    8      3.34     -0.99
  -17   38    8     -2.61      3.32
  -14   38    8     -0.48      1.23
    0    0    9   -337.93      3.69
    1    1    9    -18.79      2.37
   -1    2    9    -39.02     -1.66
    2    2    9     53.03     -1.87
   -3    3    9     65.83     -0.05
    0    3    9     92.21     -1.74
    3    3    9      5.97      1.78
   -5    4    9      7.19      2.20
   -2    4    9    107.38     -4.83
    1    4    9    -74.13     -8.70
    4    4    9     46.32     -0.08
   -7    5    9     12.45      0.73
   -4    5    9     25.93      2.61
   -1    5    9     47.35      6.21
    2    5    9     26.46      1.34
    5    5    9     15.81     -3.36
   -9    6    9      7.24     -3.38
   -6    6    9    -18.37      0.28
   -3    6    9    -17.13    -10.52
    0    6    9     34.78     -8.44
    3    6    9     -8.44     10.03
    6    6    9     -0.92      0.46
  -11    7    9     -3.47     -1.19
   -8    7    9    -21.68      3.25
   -5    7    9     12.20     -0.48
   -2    7    9    -12.93     -0.25
    1    7    9     24.18     -4.71
    4    7    9     17.40     -0.15
    7    7    9     -2.75      2.54
  -13    8    9      3.12     -5.71
  -10    8    9     22.50     -5.82
   -7    8    9     -5.27      0.97
   -4    8    9     -2.15     11.70
   -1    8    9     36.78      4.31
    2    8    9     12.99      0.64
    5    8    9     23.32     -1.81
    8    8    9    -16.05     -3.02
  -15    9    9     11.71      0.36
  -12    9    9      9.60      2.99
   -9    9    9     22.28     -1.04
   -6    9    9     -6.41      5.64
   -3    9    9     29.44    -34.42
    0    9    9    -11.65      5.70
    3    9    9      7.95      2.51
    6    9    9      5.14     -1.97
    9    9    9      7.46      0.75
  -17   10    9     11.57     -2.73
  -14   10    9     20.94      2.20
  -11   10    9     -1.99      1.80
   -8   10    9     -6.40     -7.91
   -5   10    9      3.01     -2.51
   -2   10    9     13.10      0.86
    1   10    9     -5.49     -0.80
    4   10    9     -1.42      2.01
    7   10    9     -3.65     -2.39
   10   10    9      0.19      0.47
  -19   11    9      0.23      6.53
  -16   11    9     -8.31      1.38
  -13   11    9     -7.13      2.25
  -10   11    9      4.28      0.87
   -7   11    9     40.79      0.32
   -4   11    9      1.44      0.67
   -1   11    9      1.62      0.01
    2   11    9    -10.11     -7.09
    5   11    9      0.93     -5.90
    8   11    9     10.92      4.25
   11   11    9     -2.42      0.68
  -21   12    9     -1.35     -1.16
  -18   12    9      3.19     -1.52
  -15   12    9    -13.31      5.94
  -12   12    9      2.82     -5.76
   -9   12    9     35.49     -8.63
   -6   12    9     -0.77      3.27
   -3   12    9    -11.71      4.50
    0   12    9      2.30      0.83
    3   12    9     -9.47     -0.47
    6   12    9     -6.45      4.94
    9   12    9      0.98      0.74
   12   12    9     -6.92      7.35
  -23   13    9     -1.09     -0.85
  -20   13    9      4.34     -1.18
  -17   13    9     -1.03      5.11
  -14   13    9     13.44     -3.31
  -11   13    9     21.49     -4.96
   -8   13    9     13.65     -5.62
   -5   13    9    -63.87      5.47
   -2   13    9    -13.22     -6.39
    1   13    9     -1.40     -3.00
    4   13    9      3.60      0.58
    7   13    9    -11.77      4.81
   10   13    9      0.79      3.50
   13   13    9     -8.22      3.30
  -25   14    9      5.96     -7.77
  -22   14    9      1.32      1.37
  -19   14    9     10.49      2.07
  -16   14    9      0.16      0.95
  -13   14    9     -5.63     -3.89
  -10   14    9      0.77     -5.61
   -7   14    9    -20.14     -8.78
   -4   14    9     -5.06      0.03
   -1   14    9     -2.00     -7.43
    2   14    9    -10.37    -29.06
    5   14    9      0.83      3.95
    8   14    9     -4.10      3.31
   11   14    9     10.43     -4.11
   14   14    9     -4.45     -4.63
  -27   15    9     -3.33      1.96
  -24   15    9      3.89     -5.18
  -21   15    9      2.62      4.59
  -18   15    9     -4.90     -8.67
  -15   15    9      0.70     -2.25
  -12   15    9    -12.61     -6.44
   -9   15    9     -2.75      7.09
   -6   15    9    -14.28      1.73
   -3   15    9    -38.82    -45.39
    0   15    9     -6.25     -2.37
    3   15    9     -7.70     -2.13
    6   15    9     -7.19      1.99
    9   15    9     -2.65      0.60
   12   15    9     -0.20     -0.74
   15   15    9     -2.55     -1.11
  -29   16    9     -3.83     -0.21
  -26   16    9      1.09    -20.84
  -23   16    9     -0.04      2.85
  -20   16    9      3.95      5.26
  -17   16    9     -2.81     -5.71
  -14   16    9     -8.26     -6.34
  -11   16    9      7.99      3.37
   -8   16    9     -2.04      0.45
   -5   16    9     -5.26     -4.62
   -2   16    9     -4.82      6.60
    1   16    9    -10.58      1.28
    4   16    9     -1.12      4.88
    7   16    9     -2.21     -2.59
   10   16    9      1.01     -3.20
   13   16    9     -1.49      0.61
   16   16    9      1.08     -1.32
  -31   17    9     -3.80     -6.17
  -28   17    9      1.10     -1.41
  -25   17    9    -10.78     -2.67
  -22   17    9      0.40      0.37
  -19   17    9      1.23      0.16
  -16   17    9      9.54     -1.30
  -13   17    9      0.44      3.66
  -10   17    9     13.33      7.90
   -7   17    9      4.26      1.28
   -4   17    9     15.01     -2.61
   -1   17    9    -19.58     33.17
    2   17    9      1.39     -1.46
    5   17    9      3.05     -6.22
    8   17    9     -6.90      1.65
   11   17    9     -5.11      4.12
   14   17    9     -9.84      0.73
   17   17    9     -2.08      8.63
  -33   18    9     10.40     -3.81
  -30   18    9     -1.26      3.36
  -27   18    9      4.52      1.70
  -24   18    9     -7.09      6.68
  -21   18    9      8.72     11.01
  -18   18    9     -2.57     -2.35
  -15   18    9     -9.93      5.69
  -12   18    9      3.14      2.27
   -9   18    9     -6.97     -1.70
   -6   18    9     -0.96     -0.85
   -3   18    9     -2.33      5.52
    0   18    9     -2.10      0.59
    3   18    9      5.25      6.93
    6   18    9     -9.45     -1.44
    9   18    9     -5.38     -1.70
   12   18    9     -2.08     10.57
   15   18    9      3.88     -2.15
   18   18    9     -6.53     -1.80
  -35   19    9     -4.30     -0.04
  -32   19    9     -2.67      2.97
  -29   19    9      1.63     -2.82
  -26   19    9     -1.58     -3.44
  -23   19    9     -6.47     -2.07
  -20   19    9      4.98      5.75
  -17   19    9     -0.66      2.30
  -14   19    9     -8.52      1.44
  -11   19    9      3.45      1.36
   -8   19    9     -4.82     -4.40
   -5   19    9      1.58      0.91
   -2   19    9      0.35      3.26
    1   19    9     10.80     -2.46
    4   19    9     -2.05     -3.63
    7   19    9     -0.51      0.10
   10   19    9      7.22     -7.20
   13   19    9      5.20      5.28
   16   19    9      0.14      0.39
   19   19    9     -4.27     -5.98
  -37   20    9     14.83      1.99
  -34   20    9      3.95     -0.61
  -31   20    9    -10.87     -2.87
  -28   20    9      7.97     -5.15
  -25   20    9     -7.63     -5.23
  -22   20    9      7.67      4.50
  -19   20    9      2.19    -16.05
  -16   20    9     -4.42      0.22
  -13   20    9      6.35     -2.97
  -10   20    9      4.38      0.45
   -7   20    9     -1.60      1.06
   -4   20    9    -19.74     -2.64
   -1   20    9     12.37      1.25
    2   20    9      8.13      3.59
    5   20    9      6.73     -0.95
    8   20    9     -3.43      1.50
   11   20    9      0.10     -1.97
   14   20    9     11.41      5.68
   17   20    9     10.23     -1.06
  -36   21    9      8.51      3.94
  -33   21    9     11.16     -2.35
  -30   21    9      8.86     -6.12
  -27   21    9      4.10      2.48
  -24   21    9      5.57     -0.45
  -21   21    9     12.55    -17.20
  -18   21    9      0.54      3.30
  -15   21    9     -1.99     -4.82
  -12   21    9    -13.40      2.79
   -9   21    9     -4.80     -1.09
   -6   21    9     -7.07     -0.81
   -3   21    9      4.46      1.17
    0   21    9     -1.08      0.41
    3   21    9     -4.01     -1.86
    6   21    9      5.19     -0.61
    9   21    9      0.11      6.32
   12   21    9     -0.12     -3.25
   15   21    9     -0.27      0.93
  -38   22    9      7.47     15.67
  -35   22    9     18.69     13.93
  -32   22    9     -3.85      1.43
  -29   22    9      9.38      8.12
  -26   22    9      3.09      0.86
  -23   22    9      1.29      0.35
  -20   22    9      2.00     -3.23
  -17   22    9      1.24     -4.58
  -14   22    9     -2.60      1.09
  -11   22    9      1.75      1.98
   -8   22    9      9.42      2.25
   -5   22    9     -3.18     -2.02
   -2   22    9      7.51      7.44
    1   22    9      2.16     -1.16
    4   22    9     -0.62      8.36
    7   22    9      0.05     -6.14
   10   22    9     -4.02     -1.05
   13   22    9     -1.22      0.78
   16   22    9     16.77      2.30
  -37   23    9      8.77     10.33
  -34   23    9     -2.40     -2.49
  -31   23    9      5.93     -4.56
  -28   23    9      2.33      0.64
  -25   23    9     -1.50      6.98
  -22   23    9      2.41     -2.40
  -19   23    9      0.87      1.96
  -16   23    9      2.58      0.38
  -13   23    9      0.56      3.79
  -10   23    9      1.15      2.63
   -7   23    9      5.23     -4.61
   -4   23    9      7.70      3.03
   -1   23    9      2.82      0.97
    2   23    9     -3.22      3.62
    5   23    9     -2.25      0.03
    8   23    9      5.14     -0.06
   11   23    9     -6.54      4.22
   14   23    9      1.49     -5.83
  -36   24    9     -9.61     -2.55
  -33   24    9      0.23      1.82
  -30   24    9      1.34      6.74
  -27   24    9     -5.59     -3.94
  -24   24    9      1.59     -3.66
  -21   24    9     -3.37     -3.57
  -18   24    9      2.24     -2.85
  -15   24    9     -5.91      3.87
  -12   24    9     -3.07      9.74
   -9   24    9     -1.08      0.94
   -6   24    9      8.13      8.46
   -3   24    9     -0.08      3.47
    0   24    9     -2.97     -3.97
    3   24    9     -3.45      2.30
    6   24    9      8.80      2.56
    9   24    9      2.53     -8.99
   12   24    9      2.77      0.08
  -38   25    9     -7.44      4.04
  -35   25    9     -1.78      1.88
  -32   25    9    -13.27      1.78
  -29   25    9      0.77      4.92
  -26   25    9      0.97     -2.60
  -23   25    9      6.80     -3.96
  -20   25    9      4.12    -13.99
  -17   25    9     -2.88     -4.05
  -14   25    9      5.60      3.78
  -11   25    9      6.25      3.39
   -8   25    9      1.30     -0.54
   -5   25    9      2.70      1.09
   -2   25    9     -1.38     -0.08
    1   25    9     -1.44      1.61
    4   25    9      0.34      0.37
    7   25    9     -3.18     -8.78
   10   25    9     -4.59      1.56
   13   25    9     -5.25     -1.78
  -37   26    9     -4.33     -0.17
  -34   26    9      1.00      8.06
  -31   26    9     -5.11     -1.30
  -28   26    9      0.32      3.94
  -25   26    9      2.17      2.14
  -22   26    9     -4.04     -0.46
  -19   26    9      2.89      3.73
  -16   26    9     -1.17     -1.80
  -13   26    9     -5.80      6.91
  -10   26    9     -0.37     -2.53
   -7   26    9     -8.72      0.71
   -4   26    9      4.56     -0.76
   -1   26    9     -8.68     -1.43
    2   26    9     -5.50      5.45
    5   26    9      6.19      0.50
    8   26    9     -3.24      0.91
   11   26    9      0.19     -3.44
  -36   27    9      1.82      8.98
  -33   27    9     -4.71      0.50
  -30   27    9     -4.18     -4.95
  -27   27    9      1.93     -2.08
  -24   27    9      7.79     -1.88
  -21   27    9     -5.01      0.24
  -18   27    9     -0.43     -2.83
  -15   27    9      5.34      1.12
  -12   27    9     10.12      3.23
   -9   27    9     -3.55     -2.07
   -6   27    9     -0.70     -0.50
   -3   27    9     -1.83      3.68
    0   27    9      3.29     -3.41
    3   27    9      7.35      5.76
    6   27    9      0.23    -11.45
    9   27    9     -0.21     -0.90
  -35   28    9      7.37      6.24
  -32   28    9    -22.97     -9.05
  -29   28    9     -0.31     -6.67
  -26   28    9     -0.07     -1.04
  -23   28    9     -6.55     -0.13
  -20   28    9     -4.93     -0.55
  -17   28    9     -7.32     -0.97
  -14   28    9      2.32     -4.09
  -11   28    9      1.04      1.96
   -8   28    9     15.47     -2.05
   -5   28    9      4.60     -1.90
   -2   28    9      1.31      5.55
    1   28    9     -6.86      4.19
    4   28    9     -0.32     -1.97
    7   28    9     -1.84      9.49
  -34   29    9      3.08     21.15
  -31   29    9     -3.48     -1.92
  -28   29    9      1.55      1.63
  -25   29    9     -2.77     -2.83
  -22   29    9     -6.13      0.83
  -19   29    9     -5.26     -1.42
  -16   29    9      7.69      3.73
  -13   29    9      9.61      4.63
  -10   29    9      5.44     -6.41
   -7   29    9      3.45     -5.75
   -4   29    9     -4.24     -0.46
   -1   29    9      1.99      3.54
    2   29    9     -6.12      1.36
    5   29    9     -6.07      0.43
  -36   30    9      8.14      1.72
  -33   30    9      2.94     -4.93
  -30   30    9     -2.00     -1.48
  -27   30    9      6.92      9.71
  -24   30    9      0.90      4.80
  -21   30    9      5.48     -7.29
  -18   30    9      5.61      7.46
  -15   30    9     -2.56      4.23
  -12   30    9      1.59     -2.84
   -9   30    9      1.02      2.40
   -6   30    9     -3.33     -2.35
   -3   30    9      4.59      1.27
    0   30    9      1.09      0.13
    3   30    9     -7.32     -2.00
    6   30    9      0.39     -4.15
  -35   31    9     -2.66     -3.62
  -32   31    9      4.36     -1.45
  -29   31    9     -2.09     -0.26
  -26   31    9     -3.31     -4.39
  -23   31    9      4.94      4.17
  -20   31    9      1.37      1.68
  -17   31    9     -0.44      9.38
  -14   31    9      1.03     -4.62
  -11   31    9      1.89      2.06
   -8   31    9     -5.14      4.23
   -5   31    9      8.09     -6.86
   -2   31    9     -2.83      1.54
    1   31    9      8.55     -2.42
    4   31    9     -1.42     -4.84
  -34   32    9      1.86      2.37
  -31   32    9      3.56     -1.82
  -28   32    9     -2.17    -14.35
  -25   32    9     -6.00     -0.14
  -22   32    9      1.39      1.45
  -19   32    9      8.76      3.92
  -16   32    9     -3.83      4.79
  -13   32    9      2.03      7.21
  -10   32    9     -0.06      2.78
   -7   32    9      7.95     -4.93
   -4   32    9      3.12     -1.30
   -1   32    9      5.60      0.59
    2   32    9     -6.87      5.38
  -33   33    9     -5.35      1.57
  -30   33    9     -1.20     -3.78
  -27   33    9      1.85      1.18
  -24   33    9      4.71     -0.02
  -21   33    9      6.31      4.54
  -18   33    9      0.51     -0.36
  -15   33    9      1.23     -9.29
  -12   33    9     -5.47      4.17
   -9   33    9      9.94      4.67
   -6   33    9     11.62     -4.04
    0   33    9     -3.67      0.58
  -32   34    9      6.26     -3.86
  -29   34    9     -0.08      0.31
  -26   34    9     -2.70      3.63
  -23   34    9      1.23      5.70
  -20   34    9     -1.19     -4.04
  -17   34    9      4.26      0.26
  -14   34    9      5.02     -4.35
  -11   34    9     -1.27     -0.98
   -8   34    9     -3.34     -4.13
   -5   34    9      2.55     -4.71
   -2   34    9    -12.42     -3.60
  -31   35    9     -3.98     -2.09
  -28   35    9     -5.72      1.84
  -25   35    9      8.70     -1.78
  -22   35    9      2.62      1.33
  -19   35    9     -3.33     -5.18
  -16   35    9     -4.42     -2.20
  -13   35    9     -2.86     -6.34
  -10   35    9      6.53     -4.41
   -7   35    9     -2.89      2.32
   -4   35    9    -13.01     -0.66
  -30   36    9      0.10      4.90
  -27   36    9      0.65     -5.48
  -24   36    9      1.57     -1.53
  -21   36    9     -7.76      0.82
  -18   36    9     -4.18      8.54
  -15   36    9      1.66     -4.04
  -12   36    9      0.15     -1.44
   -9   36    9      2.07     -4.37
   -6   36    9     -5.37      0.96
  -26   37    9     -2.44      7.41
  -23   37    9     -7.50     -2.93
  -20   37    9     -8.18      2.94
  -17   37    9    -10.12     12.24
  -14   37    9      1.79      2.78
  -11   37    9     -4.77    -12.17
  -25   38    9     16.96     -8.04
  -22   38    9     -6.45      3.50
  -19   38    9     -6.32      4.95
  -16   38    9      0.93      0.74
  -13   38    9      5.11     -2.37
   -1    1   10    -55.61      2.36
   -3    2   10    -68.86      0.32
    0    2   10    -96.98      4.19
   -5    3   10     38.56      9.72
   -2    3   10     82.48      2.68
    1    3   10     70.20    -10.24
   -7    4   10    -48.49      5.71
   -4    4   10     57.12     -6.28
   -1    4   10     28.41     -5.42
    2    4   10    -25.00     -5.86
   -9    5   10      2.10      4.20
   -6    5   10    -13.48     13.47
   -3    5   10     13.66     -5.88
    0    5   10     12.51     -0.26
    3    5   10    -12.61     -2.59
  -11    6   10     13.22      5.32
   -8    6   10    -62.63      1.34
   -5    6   10    -44.77      2.91
   -2    6   10     -3.61      6.98
    1    6   10     10.48      2.93
    4    6   10      3.23      3.95
  -13    7   10     -6.28     -3.81
  -10    7   10     20.26     -1.81
   -7    7   10     -0.22     -7.62
   -4    7   10     26.42     -2.74
   -1    7   10     -6.86      7.59
    2    7   10     31.15     -0.18
    5    7   10     -7.47     -3.90
  -15    8   10      7.84     -4.05
  -12    8   10      8.85     -2.06
   -9    8   10     14.06      5.24
   -6    8   10      5.26      2.62
   -3    8   10      4.56     -3.00
    0    8   10     36.28     -6.34
    3    8   10    -14.74     -6.95
    6    8   10    -23.49      3.08
  -17    9   10     -7.91      0.88
  -14    9   10      2.26      0.07
  -11    9   10    -13.15     -4.86
   -8    9   10      4.53    -16.13
   -5    9   10     -5.25     -0.71
   -2    9   10     14.94      3.59
    1    9   10     -4.26     -4.05
    4    9   10     -7.94    -10.49
    7    9   10    -13.61      8.43
  -19   10   10      1.36      0.81
  -16   10   10     -5.79     -4.10
  -13   10   10    -11.07     -4.98
  -10   10   10      4.92     -0.38
   -7   10   10    -14.96     29.13
   -4   10   10     -3.70      0.35
   -1   10   10     21.62     -0.57
    2   10   10    -20.61      1.57
    5   10   10      6.01     -1.72
    8   10   10     -5.49     -3.48
  -21   11   10     -0.32     -3.08
  -18   11   10      8.64     -4.25
  -15   11   10     -4.49      3.48
  -12   11   10      4.59     -4.76
   -9   11   10      6.91     12.76
   -6   11   10    -23.83     10.77
   -3   11   10      8.76      5.33
    0   11   10     -5.41      2.89
    3   11   10     12.66      4.83
    6   11   10    -11.09      6.94
    9   11   10      2.07     -1.23
  -23   12   10     -1.26      1.91
  -20   12   10     11.19      1.00
  -17   12   10      4.23     -2.91
  -14   12   10     11.43     -5.69
  -11   12   10     18.51     -2.57
   -8   12   10     -2.16      2.19
   -5   12   10      1.96     -5.00
   -2   12   10     13.44      3.35
    1   12   10     -5.73      5.64
    4   12   10      3.65      4.01
    7   12   10     -4.82      1.75
   10   12   10      1.82     -3.88
  -25   13   10      3.65      1.21
  -22   13   10      5.52      2.86
  -19   13   10      8.85     -5.10
  -16   13   10     -8.45     -0.39
  -13   13   10     -8.66     -4.12
  -10   13   10    -15.90     -1.39
   -7   13   10    -10.71      5.61
   -4   13   10     -1.32     -7.83
   -1   13   10      6.34     -4.70
    2   13   10     23.72     24.10
    5   13   10     -4.79      0.22
    8   13   10      1.81     -5.40
   11   13   10     -4.02      2.31
  -27   14   10      2.36     -0.10
  -24   14   10     -3.38     -0.60
  -21   14   10     -6.26     -0.27
  -18   14   10    -11.75     -0.91
  -15   14   10      5.75     -3.42
  -12   14   10      0.82      5.34
   -9   14   10      8.93     -2.15
   -6   14   10     -6.96     -0.32
   -3   14   10      8.81     -6.48
    0   14   10     -1.46     -8.73
    3   14   10    -25.12      1.77
    6   14   10      6.01      3.77
    9   14   10     -4.97      3.67
   12   14   10      3.28     -3.88
  -29   15   10     -1.87     -0.49
  -26   15   10      4.25      4.54
  -23   15   10      4.72     -0.24
  -20   15   10     -4.29      1.07
  -17   15   10     -7.11      0.62
  -14   15   10     13.97      4.24
  -11   15   10      0.26     -1.53
   -8   15   10      8.65      2.22
   -5   15   10     -0.90      8.69
   -2   15   10     -9.96      6.52
    1   15   10      6.97      1.65
    4   15   10     -7.93      7.58
    7   15   10      2.04      3.97
   10   15   10      3.07     -5.71
   13   15   10      2.40     -0.68
  -31   16   10      4.76     -4.75
  -28   16   10      1.39      1.64
  -25   16   10    -11.75      7.53
  -22   16   10     -0.90     -5.15
  -19   16   10      2.43      0.24
  -16   16   10     -7.40      1.82
  -13   16   10      1.44     -2.04
  -10   16   10      3.89      3.77
   -7   16   10      0.13      2.66
   -4   16   10      6.97     -6.55
   -1   16   10     11.63      4.84
    2   16   10    -14.90     -4.06
    5   16   10      1.88     -7.21
    8   16   10      2.90     -5.76
   11   16   10     -2.20      3.67
   14   16   10     -2.12      2.20
  -33   17   10      4.05      5.17
  -30   17   10      2.03      1.94
  -27   17   10      1.48     -1.21
  -24   17   10     -1.30      3.26
  -21   17   10      8.13      1.29
  -18   17   10      1.20     -1.37
  -15   17   10     -1.18     -2.56
  -12   17   10     -6.04      0.95
   -9   17   10     12.21     -1.65
   -6   17   10     -0.97      1.25
   -3   17   10     13.11     -1.78
    0   17   10     -0.85     -5.01
    3   17   10      1.84      1.46
    6   17   10      3.12     -0.40
    9   17   10     -3.52     -0.86
   12   17   10     -6.44      3.11
   15   17   10      0.16     -3.39
  -32   18   10     -1.69      2.28
  -29   18   10     -0.67     -0.17
  -26   18   10     -5.93      0.79
  -23   18   10      0.03     -5.61
  -20   18   10      0.71      1.07
  -17   18   10      5.27      1.06
  -14   18   10    -10.84     -2.72
  -11   18   10     -4.81      3.78
   -8   18   10      0.48     -3.38
   -5   18   10     -3.48    -35.78
   -2   18   10      0.03      1.76
    1   18   10     -6.41      2.17
    4   18   10      1.44      0.26
    7   18   10     -2.57      0.86
   10   18   10      3.29      3.84
   13   18   10      1.12      2.33
   16   18   10     -3.00      0.96
  -37   19   10      2.98     -2.42
  -34   19   10     -1.55     -4.07
  -31   19   10      3.45      0.50
  -28   19   10      5.33      4.14
  -25   19   10      6.84      4.14
  -22   19   10      3.32     -3.04
  -19   19   10      7.96     -2.56
  -16   19   10     -1.55     -4.17
  -13   19   10     -8.78      1.71
  -10   19   10      2.67      2.22
   -7   19   10     -8.84     -2.44
   -4   19   10      5.53     -4.70
   -1   19   10      4.14     -4.07
    2   19   10     -2.76      1.86
    5   19   10     -5.79      1.32
    8   19   10      9.70     -0.23
   11   19   10     -1.14     -5.77
   14   19   10     -3.64     -1.26
   17   19   10      2.32      0.10
  -36   20   10     -1.85      1.26
  -33   20   10      4.20     -2.33
  -30   20   10      1.56      2.96
  -27   20   10      7.68     -1.26
  -24   20   10     -3.08      3.35
  -21   20   10      3.65      4.32
  -18   20   10      8.22    -18.88
  -15   20   10     -3.28     -3.53
  -12   20   10     17.57     -9.50
   -9   20   10      1.20      8.40
   -6   20   10      5.81     -0.08
   -3   20   10    -11.14      2.62
    0   20   10      6.23     -2.73
    3   20   10      2.64     -5.29
    6   20   10      0.59      1.03
    9   20   10     -3.35     -2.88
   12   20   10      7.25     -3.50
   15   20   10      8.64      2.17
   18   20   10      6.34     -0.28
  -38   21   10      7.36     -5.90
  -35   21   10     -5.04      0.22
  -32   21   10      9.02     -3.81
  -29   21   10      3.39     -4.55
  -26   21   10     -2.33     -1.01
  -23   21   10      2.72      4.42
  -20   21   10      2.46     -1.05
  -17   21   10     -1.03      2.53
  -14   21   10      5.17    -16.48
  -11   21   10     -1.52      0.53
   -8   21   10      0.29     -0.80
   -5   21   10      7.76     -1.32
   -2   21   10     -2.58      0.90
    1   21   10      0.69      3.69
    4   21   10     -5.93      2.43
    7   21   10     -3.48      0.39
   10   21   10      2.05     -3.39
   13   21   10      5.48     -3.27
   16   21   10     -1.51      2.69
  -37   22   10    -10.03     -4.18
  -34   22   10      3.27     -4.13
  -31   22   10     -7.46    -19.87
  -28   22   10     10.17    -18.68
  -25   22   10     -1.44     -6.19
  -22   22   10      2.74      3.55
  -19   22   10      4.15      0.06
  -16   22   10      4.06     -3.33
  -13   22   10      8.40      2.90
  -10   22   10     -5.85     -2.07
   -7   22   10     17.79     20.12
   -4   22   10     -0.30     -1.54
   -1   22   10      0.97      1.43
    2   22   10      0.92      2.00
    5   22   10      7.21     -4.73
    8   22   10      1.77     -5.73
   11   22   10     -7.16      8.41
   14   22   10     -4.08     -5.64
  -36   23   10      0.32     -3.50
  -33   23   10     -0.38     -7.15
  -30   23   10      6.57     -7.55
  -27   23   10     -0.12     -4.29
  -24   23   10     -4.32      1.17
  -21   23   10     -3.28      1.00
  -18   23   10     -0.89     -1.76
  -15   23   10     -4.55     -1.88
  -12   23   10     -7.91      1.50
   -9   23   10     -7.23      0.80
   -6   23   10      9.59      2.25
   -3   23   10     -2.55      2.00
    0   23   10     -0.56     -6.13
    3   23   10     -1.32      1.77
    6   23   10     -0.80     -4.37
    9   23   10     -1.44     -1.31
   12   23   10     -6.37      9.68
   15   23   10      7.21      1.16
  -38   24   10     -2.49     -1.54
  -35   24   10      4.53      6.89
  -32   24   10      8.64      3.03
  -29   24   10     -0.46     -1.49
  -26   24   10     -0.47     -0.52
  -23   24   10     -3.15     -4.53
  -20   24   10      0.16     -0.62
  -17   24   10     -3.75     -3.67
  -14   24   10     -5.32     -2.06
  -11   24   10     -1.17      2.17
   -8   24   10      2.68      1.10
   -5   24   10     -2.02     -5.25
   -2   24   10      7.17      0.53
    1   24   10     -1.68      2.81
    4   24   10      4.46     -1.34
    7   24   10      9.14     -1.97
   10   24   10     -8.33      6.46
   13   24   10     -3.26     -0.23
  -37   25   10    -12.54      9.70
  -34   25   10      8.77     -3.11
  -31   25   10      4.34      1.12
  -28   25   10      5.25     -0.99
  -25   25   10      5.01     -1.83
  -22   25   10      6.92     -3.09
  -19   25   10      2.38     -4.53
  -16   25   10     -4.89     -0.86
  -13   25   10      2.16     -2.91
  -10   25   10     -0.42     -0.71
   -7   25   10      4.28     -2.32
   -4   25   10     -2.05      1.27
   -1   25   10      1.84     -0.81
    2   25   10      7.69     -0.13
    5   25   10     -0.16      0.49
    8   25   10     -1.34      0.76
   11   25   10     -9.22     13.16
  -36   26   10     -0.99      0.35
  -33   26   10    -11.14      0.67
  -30   26   10     11.25      0.57
  -27   26   10     -2.23     -3.84
  -24   26   10      0.67      0.53
  -21   26   10      0.69     -3.91
  -18   26   10      0.59      6.03
  -15   26   10      5.05     -2.33
  -12   26   10     -1.61      1.71
   -9   26   10      4.41      0.30
   -6   26   10     -1.50      1.85
   -3   26   10      5.73      3.50
    0   26   10     -1.76      3.95
    3   26   10      1.00      0.79
    6   26   10      1.30     -3.13
    9   26   10     -1.45      4.33
   12   26   10      4.39     -2.74
  -35   27   10      7.27     -0.71
  -32   27   10     -0.84      2.85
  -29   27   10     -4.11      4.80
  -26   27   10      3.49     -1.63
  -23   27   10      0.48    -12.42
  -20   27   10     -5.01     -0.19
  -17   27   10     -1.21      2.40
  -14   27   10      1.90      0.69
  -11   27   10      1.52      3.99
   -8   27   10      4.68      1.31
   -5   27   10      3.64     -0.56
   -2   27   10      0.81      0.00
    1   27   10     -3.09     -1.15
    4   27   10     -8.26     13.25
    7   27   10      4.40     -7.16
   10   27   10      2.43      4.16
  -37   28   10      2.66     -1.56
  -34   28   10     -8.59     -4.86
  -31   28   10     -0.05     19.03
  -28   28   10      0.19     -0.17
  -25   28   10     -2.04      0.66
  -22   28   10      2.28     -0.08
  -19   28   10      0.73      1.28
  -16   28   10      0.67     -3.60
  -13   28   10     -2.26     -1.43
  -10   28   10      1.38      0.04
   -7   28   10      0.22     -2.41
   -4   28   10     -3.84     -0.74
   -1   28   10      6.64      1.00
    2   28   10    -16.40      0.39
    5   28   10      1.59     -6.99
    8   28   10     -2.70      0.71
  -36   29   10      2.48     -8.41
  -33   29   10     -9.92     -1.89
  -30   29   10     11.76      1.00
  -27   29   10     -0.39      2.18
  -24   29   10     -0.68     -1.77
  -21   29   10      0.10      2.54
  -18   29   10     -4.18     -0.05
  -15   29   10     10.13     -2.26
  -12   29   10     -5.21     -2.79
   -9   29   10     -1.57     -0.85
   -6   29   10     -3.56     -0.07
   -3   29   10     -7.97      1.29
    0   29   10     -3.38      1.97
    3   29   10     -5.35     -8.03
    6   29   10      5.32     -2.25
  -35   30   10     13.09      4.04
  -32   30   10      4.61      3.96
  -29   30   10      2.62     -2.41
  -26   30   10      4.12    -13.66
  -23   30   10      4.51      3.43
  -20   30   10     -3.55     -2.43
  -17   30   10      3.12     -0.27
  -14   30   10      0.27     -1.50
  -11   30   10      3.96      1.13
   -8   30   10    -11.42      2.96
   -5   30   10     -4.88     -1.91
   -2   30   10      0.98     -2.40
    1   30   10     -0.69      0.41
    4   30   10      6.67    -15.98
  -34   31   10    -12.13     -2.59
  -31   31   10      2.36     -3.57
  -28   31   10     -2.78      2.05
  -25   31   10      3.21     -8.61
  -22   31   10    -12.78      3.13
  -19   31   10     -5.92     -1.35
  -16   31   10      0.65     -1.65
  -13   31   10     -0.66     -3.32
  -10   31   10     -1.03     -2.59
   -7   31   10     -3.67     -1.37
   -4   31   10      0.81      3.01
   -1   31   10     -5.72      2.86
    2   31   10      5.70     -5.77
  -33   32   10     -7.52    -13.22
  -30   32   10     -1.67     -0.91
  -27   32   10     -3.80     -0.82
  -24   32   10     -0.31      4.44
  -21   32   10      5.10     -6.23
  -18   32   10      9.24      2.27
  -15   32   10      5.97     -0.58
  -12   32   10     -0.06     -4.94
   -9   32   10     -3.58      0.15
   -6   32   10      0.06     -3.53
   -3   32   10      0.51      3.99
    0   32   10     -0.87      4.32
    3   32   10      6.22     -2.51
  -32   33   10      0.98    -10.47
  -29   33   10      0.02     -1.98
  -26   33   10     -9.56     10.72
  -23   33   10     -0.41      2.59
  -20   33   10     -2.35     -1.22
  -17   33   10     -5.36     -4.33
  -14   33   10      3.49      0.15
  -11   33   10     -1.37     -0.79
   -8   33   10      1.60      1.42
   -5   33   10      1.90      2.64
   -2   33   10     -0.20     -4.78
    1   33   10      1.11     -4.06
  -31   34   10     10.27     -2.81
  -28   34   10     -0.87     10.72
  -25   34   10      0.50     -6.01
  -22   34   10     -2.03      4.37
  -19   34   10      8.58     -5.44
  -16   34   10      6.65     -1.07
  -13   34   10      0.07      3.93
  -10   34   10      5.41      4.44
   -7   34   10      0.44     -1.36
   -4   34   10      4.09      2.57
   -1   34   10     -2.66     -0.86
  -30   35   10      5.40      2.32
  -27   35   10     -1.71      4.17
  -24   35   10      7.45      0.62
  -21   35   10      2.05      1.91
  -18   35   10     -0.20      3.88
  -15   35   10      1.15     11.41
  -12   35   10      0.80     -2.55
   -9   35   10      1.36      4.63
   -6   35   10      5.64     -0.22
   -3   35   10     -2.09      2.50
  -29   36   10      1.60      4.47
  -26   36   10      7.91     -9.85
  -23   36   10    -10.87     25.43
  -20   36   10      7.87     -0.75
  -17   36   10     -0.79      1.02
  -14   36   10     -9.61      7.87
  -11   36   10     11.12      5.85
   -8   36   10      5.68     -3.62
  -28   37   10      4.59     -1.82
  -25   37   10      0.12      4.35
  -22   37   10      8.18      2.84
  -19   37   10     -0.45      2.69
  -16   37   10      1.87     -0.92
  -13   37   10      1.83     -3.10
  -10   37   10      6.60      5.44
  -24   38   10     -8.01      1.13
  -21   38   10      3.12     -0.13
  -18   38   10      2.23     -2.97
  -15   38   10      8.38      5.33
  -12   38   10     14.70      0.00
    0    1   11    -50.41     -1.78
   -2    2   11     13.82     -6.49
    1    2   11     82.91     -3.08
   -4    3   11      3.99     -0.84
   -1    3   11      5.59      7.07
    2    3   11      2.62     -1.01
   -6    4   11      1.48      0.84
   -3    4   11    -32.56      0.02
    0    4   11     33.56     -0.31
    3    4   11      7.38      7.59
   -8    5   11     -3.20      8.93
   -5    5   11    -63.89     -4.47
   -2    5   11    -37.64      5.48
    1    5   11     18.78      1.82
    4    5   11    -18.00      6.18
  -10    6   11     12.44     -0.91
   -7    6   11     -5.68     -4.51
   -4    6   11      5.12     -1.21
   -1    6   11    -53.26      2.98
    2    6   11    -33.52      1.32
    5    6   11    -13.36      4.31
  -12    7   11     15.06     -8.27
   -9    7   11     12.40     -8.82
   -6    7   11    -19.56     -9.26
   -3    7   11     19.09      4.27
    0    7   11    -54.80     -5.53
    3    7   11      3.81     -0.67
    6    7   11    -18.24     -5.19
  -14    8   11    -25.08     -6.53
  -11    8   11     10.19     -2.54
   -8    8   11      4.69     -2.38
   -5    8   11      1.28     -2.02
   -2    8   11     18.39      6.62
    1    8   11     14.02     -2.45
    4    8   11      5.56      4.78
    7    8   11     11.75     -2.52
  -16    9   11    -15.39     13.18
  -13    9   11      0.92     -6.36
  -10    9   11     -5.84     -0.55
   -7    9   11    -22.12     -2.31
   -4    9   11     30.95      3.96
   -1    9   11      0.82     -4.90
    2    9   11      1.72     -2.34
    5    9   11      2.35     -1.99
    8    9   11      2.09      1.79
  -18   10   11     -0.04     -4.95
  -15   10   11      0.49      0.85
  -12   10   11     -6.19     -1.87
   -9   10   11     11.76     -5.43
   -6   10   11     -1.02      7.63
   -3   10   11     -7.55     -1.26
    0   10   11     -1.22     -0.64
    3   10   11      2.58      5.39
    6   10   11     -2.40     -2.64
    9   10   11      4.19      1.02
  -20   11   11      0.43     -4.20
  -17   11   11    -15.22      2.46
  -14   11   11     -6.81     -0.65
  -11   11   11     15.05      6.30
   -8   11   11      4.44     -4.40
   -5   11   11     -7.57     -6.44
   -2   11   11     -3.76      5.30
    1   11   11      0.12      5.07
    4   11   11      0.85      0.15
    7   11   11     -9.97     -4.27
   10   11   11      0.99     -0.91
  -22   12   11     -7.73      4.47
  -19   12   11     -6.73     -4.53
  -16   12   11     -3.17      3.37
  -13   12   11    -15.00     -4.32
  -10   12   11    -20.05     -0.87
   -7   12   11     -8.21      0.31
   -4   12   11    -16.26      9.63
   -1   12   11     -3.28     -1.73
    2   12   11     -2.69      8.05
    5   12   11     -8.18      2.84
    8   12   11      1.86      0.13
   11   12   11      1.74      1.56
  -24   13   11     -0.37      3.05
  -21   13   11     -8.75      0.59
  -18   13   11    -13.55      3.26
  -15   13   11     -0.17      4.45
  -12   13   11      4.05      2.05
   -9   13   11    -14.86      4.34
   -6   13   11     -8.97     -1.05
   -3   13   11      3.18      8.42
    0   13   11      0.75     -6.17
    3   13   11     -0.60     -1.53
    6   13   11    -12.54     -4.40
    9   13   11    -12.72     -1.25
   12   13   11      2.56     -4.29
  -26   14   11     -2.37      3.60
  -23   14   11     -2.77      6.11
  -20   14   11      5.76     -3.59
  -17   14   11      3.44      1.70
  -14   14   11     -4.56     -0.86
  -11   14   11     -5.79     -0.75
   -8   14   11    -21.92     -0.71
   -5   14   11    -15.06      5.05
   -2   14   11     10.18      4.53
    1   14   11     -5.26     -4.66
    4   14   11      1.51      5.53
    7   14   11     -7.25      0.56
   10   14   11     -4.59      1.38
   13   14   11     14.88    -31.12
  -28   15   11      5.43      3.74
  -25   15   11      3.40     -0.32
  -22   15   11     -2.98      0.38
  -19   15   11     -7.52     -4.90
  -16   15   11      4.41      0.28
  -13   15   11    -19.36      4.94
  -10   15   11     -4.33     -5.73
   -7   15   11      0.65      1.25
   -4   15   11     25.30     24.15
   -1   15   11     -9.78     -3.10
    2   15   11      2.21      2.04
    5   15   11     -7.07     -3.31
    8   15   11     -0.47     -1.50
   11   15   11     -0.63     -5.93
   14   15   11      5.99      0.81
  -30   16   11      2.34     -0.36
  -27   16   11      1.83      1.48
  -24   16   11      4.67     -0.67
  -21   16   11     -4.64     -9.14
  -18   16   11      2.11     -1.17
  -15   16   11     -3.92      3.89
  -12   16   11     -7.10     -5.99
   -9   16   11      2.88     -2.63
   -6   16   11     13.60     -2.07
   -3   16   11      2.94      4.21
    0   16   11     -3.31      3.03
    3   16   11     -0.87      4.06
    6   16   11     -4.56      1.02
    9   16   11     -4.12     -5.66
   12   16   11      2.71     -5.24
   15   16   11     -4.11      1.91
  -32   17   11     -2.96      2.89
  -29   17   11     -8.13      7.16
  -26   17   11      4.19     -1.84
  -23   17   11      1.83     -5.00
  -20   17   11      0.41     -1.65
  -17   17   11     -5.73     -0.11
  -14   17   11      2.53      2.35
  -11   17   11     -0.55      6.26
   -8   17   11      4.44     -3.83
   -5   17   11      1.42     -3.29
   -2   17   11     -3.16     -1.21
    1   17   11     -6.08      9.46
    4   17   11     -4.68     -5.38
    7   17   11      0.77      2.77
   10   17   11      0.29     -3.75
   13   17   11     -1.21      0.81
   16   17   11      7.30     -4.92
  -34   18   11     -2.55      8.15
  -31   18   11     -1.81      6.52
  -28   18   11      2.56     10.90
  -25   18   11      4.41      2.23
  -22   18   11     -6.04     -0.31
  -19   18   11     -7.15      5.12
  -16   18   11      2.96     -1.95
  -13   18   11     -4.04     -6.54
  -10   18   11     14.32    -10.74
   -7   18   11     -4.57      2.42
   -4   18   11     -3.07      4.03
   -1   18   11     -1.19      2.83
    2   18   11     -4.02      3.75
    5   18   11      0.45    -16.93
    8   18   11      3.02     -4.09
   11   18   11      5.08      0.40
   14   18   11     -2.42      6.72
   17   18   11      0.39     -7.73
  -36   19   11     -9.05      7.48
  -33   19   11      3.39     -0.50
  -30   19   11     -6.33      3.22
  -27   19   11     -7.12      5.97
  -24   19   11     -6.62    -17.21
  -21   19   11     -2.41      2.70
  -18   19   11     -6.92      2.52
  -15   19   11     11.00     -7.19
  -12   19   11      1.31      0.37
   -9   19   11     23.50    -23.97
   -6   19   11     -0.41      1.69
   -3   19   11     -7.16      5.71
    0   19   11     -0.39      0.85
    3   19   11     -2.76     -7.50
    6   19   11      0.81     -4.93
    9   19   11      2.90      8.79
   12   19   11     -1.40     -1.07
   15   19   11     -1.67      5.49
   18   19   11      4.05      0.33
  -38   20   11      2.07      1.24
  -35   20   11     -3.88      0.57
  -32   20   11     -9.53     -9.52
  -29   20   11      6.40      5.77
  -26   20   11      1.50     -2.14
  -23   20   11     -3.08     -3.08
  -20   20   11      2.77     -3.17
  -17   20   11      9.48      1.23
  -14   20   11      1.42      2.18
  -11   20   11     11.55    -13.41
   -8   20   11      9.21     -0.94
   -5   20   11     -3.90     -4.45
   -2   20   11     -2.90     -6.52
    1   20   11     -3.04      3.21
    4   20   11      5.14     -0.03
    7   20   11     -2.50      4.65
   10   20   11     -8.99      0.72
   13   20   11      4.73     -0.35
   16   20   11     -4.01      2.48
  -37   21   11     -3.33      1.18
  -34   21   11     -1.57      2.57
  -31   21   11      0.92     -5.39
  -28   21   11     14.76      1.21
  -25   21   11      7.67     -8.07
  -22   21   11     -0.50      6.07
  -19   21   11     -0.85      2.13
  -16   21   11      0.83      3.90
  -13   21   11      0.61      3.23
  -10   21   11     -3.29     -6.60
   -7   21   11     -4.48     -8.68
   -4   21   11     -5.19      4.86
   -1   21   11      5.23     -0.92
    2   21   11     -5.28      0.68
    5   21   11      0.16      0.99
    8   21   11      0.67      4.18
   11   21   11     -4.91     -3.42
   14   21   11      1.22     -2.88
   17   21   11      2.85      0.93
  -36   22   11      0.70     -1.21
  -33   22   11      7.79      1.58
  -30   22   11     18.90      3.93
  -27   22   11      4.34     -4.00
  -24   22   11     -0.66     -1.79
  -21   22   11     -8.23      3.04
  -18   22   11     -6.42     15.29
  -15   22   11      2.60      1.11
  -12   22   11     -8.13      6.65
   -9   22   11     -4.00      3.48
   -6   22   11     -3.23      2.11
   -3   22   11      1.37     -4.77
    0   22   11     -5.11      0.82
    3   22   11     -4.75     11.20
    6   22   11     -1.47     -0.62
    9   22   11     -9.26     -6.40
   12   22   11     -1.41     -1.82
   15   22   11     -5.05      1.81
  -38   23   11     -1.85     -2.83
  -35   23   11     -5.03     -2.81
  -32   23   11      7.15      3.93
  -29   23   11      3.80      7.24
  -26   23   11      4.07     -0.32
  -23   23   11      5.16     -5.26
  -20   23   11     -3.84     -1.92
  -17   23   11     -1.74      1.43
  -14   23   11      2.92     -4.84
  -11   23   11     -0.87      1.01
   -8   23   11      0.42     -2.03
   -5   23   11     -3.62      2.71
   -2   23   11     -2.99     -3.80
    1   23   11      8.05      1.75
    4   23   11      2.82      4.06
    7   23   11     -3.84     -1.91
   10   23   11      1.37      4.79
   13   23   11     -2.08      1.37
  -37   24   11     -6.22      1.07
  -31   24   11      0.12      1.25
  -28   24   11      2.68      0.11
  -25   24   11      4.26      2.08
  -22   24   11      2.37      3.92
  -19   24   11      0.53      3.37
  -16   24   11      5.58     -2.77
  -13   24   11     -0.95      1.17
  -10   24   11      8.84     -4.82
   -7   24   11     -2.38      5.10
   -4   24   11      1.29     -0.95
   -1   24   11      9.26      6.05
    2   24   11     -4.57      5.42
    5   24   11     -4.67      1.44
    8   24   11      4.16      0.94
   11   24   11     -4.08      5.66
   14   24   11     -1.87      0.47
  -36   25   11    -10.20     -1.38
  -33   25   11     -0.28     -5.65
  -30   25   11      1.04      2.14
  -27   25   11      5.81      1.25
  -24   25   11      3.95     -3.47
  -21   25   11     -1.95      0.00
  -18   25   11      7.01      0.36
  -15   25   11      2.41      0.06
  -12   25   11     -2.41      0.90
   -9   25   11      0.93      4.69
   -6   25   11      2.61      1.08
   -3   25   11      0.64      5.94
    0   25   11     -5.14     -1.52
    3   25   11     -5.83     -1.04
    6   25   11      2.28      2.32
    9   25   11     -0.36     -0.82
   12   25   11      3.14     -0.18
  -35   26   11     -3.94     -5.03
  -32   26   11    -12.39     -3.91
  -29   26   11      6.97      3.02
  -26   26   11     -9.28      3.94
  -23   26   11      1.20      6.17
  -20   26   11      1.34     -3.28
  -17   26   11     -7.98     -2.76
  -14   26   11     -9.17      1.65
  -11   26   11      3.16     -0.93
   -8   26   11      7.52     -4.93
   -5   26   11     -5.42     -0.56
   -2   26   11      1.52      0.13
    1   26   11     -3.22     -6.81
    4   26   11      1.09     -3.38
    7   26   11      1.40      1.07
   10   26   11      5.84      2.08
  -37   27   11     -4.62     -7.14
  -34   27   11    -21.25     -0.48
  -31   27   11     -2.02     -6.09
  -28   27   11     -3.01     -3.11
  -25   27   11     -8.27     -7.22
  -22   27   11      2.12      1.98
  -19   27   11      7.00      2.47
  -16   27   11      3.05     -3.60
  -13   27   11     10.36     -1.20
  -10   27   11     -9.17      1.95
   -7   27   11      8.54     -1.12
   -4   27   11     -0.95     -1.07
   -1   27   11     -7.48      0.16
    2   27   11     -1.25     -3.22
    5   27   11     -2.59      7.18
    8   27   11     -4.57     -4.87
  -36   28   11      2.66      6.21
  -33   28   11     -1.05     -0.80
  -30   28   11     -4.57     -4.73
  -27   28   11     13.17      1.41
  -24   28   11     -3.10      2.83
  -21   28   11     -4.86     -1.02
  -18   28   11     -1.42     -0.24
  -15   28   11      2.43     -2.09
  -12   28   11      1.52      7.81
   -9   28   11     -5.48      2.71
   -6   28   11     -2.57      2.49
   -3   28   11     -7.86     -3.74
    0   28   11      1.42      2.07
    3   28   11     -8.36     -3.60
    6   28   11      0.15     -2.67
    9   28   11      2.95      2.67
  -35   29   11      1.99      0.82
  -32   29   11      7.14      5.47
  -29   29   11      0.96      3.08
  -26   29   11      6.28      0.85
  -23   29   11     -0.21      5.88
  -20   29   11     -1.64      3.12
  -17   29   11     -0.26    -10.24
  -14   29   11      4.73     -1.40
  -11   29   11     -3.28      6.46
   -8   29   11      2.00      2.79
   -5   29   11     -8.35     -2.16
   -2   29   11     -0.21      2.36
    1   29   11      2.88     -2.86
    4   29   11     -8.67     -0.57
    7   29   11      5.43      2.21
  -34   30   11     -3.67     -7.40
  -31   30   11     -6.83      2.54
  -28   30   11      3.97     -3.55
  -25   30   11     10.08      6.70
  -22   30   11      4.71     -2.35
  -19   30   11     -4.48     -2.76
  -16   30   11      3.30     -2.72
  -13   30   11     -3.58     -2.40
  -10   30   11      0.50     -2.27
   -7   30   11      5.09      1.13
   -4   30   11     -7.62     -2.14
   -1   30   11      2.60      1.40
    2   30   11     -3.27      4.85
    5   30   11      1.14      0.50
  -33   31   11     -4.03     -0.67
  -30   31   11     -9.25     -5.50
  -27   31   11      2.13      6.35
  -24   31   11     -2.63      5.76
  -21   31   11    -12.15    -12.58
  -18   31   11      3.56     -0.78
  -15   31   11      2.12      0.79
  -12   31   11      1.78     -2.42
   -9   31   11     -5.16     -0.51
   -6   31   11     -3.40     -2.02
   -3   31   11     13.54     -1.58
    0   31   11     -0.77     -1.21
    3   31   11     -2.75      1.56
  -35   32   11     -2.58     -3.00
  -32   32   11     18.44      3.24
  -29   32   11     -5.17     -7.49
  -26   32   11      0.90     -3.09
  -23   32   11      3.49     -5.21
  -20   32   11      6.39     -1.41
  -17   32   11      8.10      4.83
  -14   32   11     -0.73     -6.24
  -11   32   11     -0.71      4.51
   -8   32   11     -2.84     -0.37
   -5   32   11      0.65      0.35
   -2   32   11      5.86     -0.70
    1   32   11      0.70     -1.66
  -34   33   11     14.16      2.56
  -31   33   11      4.61      6.04
  -28   33   11      2.30     -6.56
  -25   33   11     -0.40     -4.22
  -22   33   11      0.28     -7.60
  -19   33   11     -0.40     -3.01
  -16   33   11      7.97     -1.53
  -13   33   11     -8.10     -4.22
  -10   33   11     -0.17      3.84
   -7   33   11     -2.98     -2.95
   -4   33   11     -1.58      1.42
   -1   33   11      1.24     -0.36
  -33   34   11     -3.63     -0.06
  -30   34   11     -1.43      0.57
  -27   34   11      1.87      1.40
  -24   34   11     -3.58      3.05
  -21   34   11      4.42      2.39
  -18   34   11     -2.13      3.27
  -15   34   11      1.72    -11.97
  -12   34   11     -1.00      1.23
   -9   34   11     -1.67     -2.44
   -6   34   11     -0.53     -0.05
   -3   34   11     -3.13     -1.17
  -32   35   11     -1.44      0.37
  -29   35   11     -0.16      3.81
  -26   35   11     -2.07     -0.33
  -23   35   11      3.39      0.30
  -20   35   11     -0.16      2.40
  -17   35   11      1.80      3.15
  -14   35   11     -0.65     -1.95
  -11   35   11      7.80      2.79
   -8   35   11     -6.27     -3.19
   -5   35   11    -11.75      1.57
  -28   36   11     -3.53      0.66
  -25   36   11     -7.96     -3.61
  -22   36   11     -6.93      9.22
  -19   36   11      4.77     -2.30
  -16   36   11      4.18     -0.99
  -13   36   11      5.56      4.93
  -10   36   11      4.33     -6.25
   -7   36   11      4.64     -1.12
  -27   37   11     -7.60     -1.14
  -24   37   11      7.72     -5.55
  -21   37   11     -3.26     -1.90
  -18   37   11      7.71      3.36
  -15   37   11     -1.07      1.53
  -12   37   11     -5.93      2.02
   -9   37   11      2.90     -0.54
  -23   38   11      0.25     -0.08
  -20   38   11      8.44      3.86
  -17   38   11      4.18     -0.68
  -14   38   11     12.81      3.72
    0    0   12     55.77     -5.08
    1    1   12    -49.80      0.06
   -1    2   12     42.07     -0.92
    2    2   12     28.75      0.60
   -3    3   12    -16.32      1.11
    0    3   12     89.92     -1.86
    3    3   12     23.27      7.66
   -5    4   12     13.15      1.38
   -2    4   12    -80.96     -3.60
    1    4   12    -24.19      0.86
    4    4   12    -35.24     16.81
   -7    5   12     21.55    -11.03
   -4    5   12     16.56     -4.34
   -1    5   12    -72.44     -0.90
    2    5   12      4.72      4.37
    5    5   12    -36.16     -0.95
   -9    6   12     25.63      5.23
   -6    6   12     36.75      1.36
   -3    6   12    -69.46     -9.47
    0    6   12    -18.71     -5.04
    3    6   12    -11.93     -1.19
    6    6   12      1.51      7.66
  -11    7   12     -3.19      8.94
   -8    7   12     21.11      5.41
   -5    7   12     13.51     -0.39
   -2    7   12     18.49    -10.43
    1    7   12     41.31     -3.55
    4    7   12     -1.84      0.00
    7    7   12     -3.93     -4.19
  -13    8   12    -16.67      1.79
  -10    8   12     10.43     18.60
   -7    8   12    -11.71     -4.56
   -4    8   12    -16.01     -2.66
   -1    8   12     32.22      4.29
    2    8   12     -0.87     -8.15
    5    8   12     10.80      2.15
    8    8   12     -8.72     -0.10
  -15    9   12    -17.84     -9.35
  -12    9   12     26.48      0.55
   -9    9   12      8.01      6.94
   -6    9   12    -31.69      9.99
   -3    9   12    -20.81     -3.06
    0    9   12    -14.35     -5.65
    3    9   12    -10.96     -1.18
    6    9   12      2.66      0.01
    9    9   12     -1.00      1.45
  -17   10   12      7.89     -9.37
  -14   10   12     -8.83      6.45
  -11   10   12      1.36      2.02
   -8   10   12      7.85     -2.98
   -5   10   12    -11.52      5.23
   -2   10   12    -13.47      3.89
    1   10   12    -10.86      0.85
    4   10   12     -2.08      0.16
    7   10   12     -4.49      3.25
   10   10   12     -0.74      3.42
  -19   11   12     -2.50     -2.81
  -16   11   12     -1.98     -1.05
  -13   11   12      4.29    -12.67
  -10   11   12      4.19      6.66
   -7   11   12    -13.14      5.81
   -4   11   12     14.86      5.62
   -1   11   12     -2.12     -4.97
    2   11   12    -14.61     19.72
    5   11   12     10.88     -4.40
    8   11   12     -3.36     -2.70
   11   11   12     -0.35      4.48
  -21   12   12     -1.97     -1.73
  -18   12   12      0.85     -0.78
  -15   12   12     -6.08     -2.88
  -12   12   12     -9.60      4.85
   -9   12   12     -6.85      6.21
   -6   12   12     -1.20     -8.46
   -3   12   12     21.10     -4.83
    0   12   12     12.88      6.31
    3   12   12      9.13      1.70
    6   12   12     -7.11      2.34
    9   12   12      1.88      1.19
   12   12   12      8.88     -3.85
  -23   13   12     -7.12     -3.60
  -20   13   12     -4.88      0.38
  -17   13   12      3.55      7.19
  -14   13   12     -0.78     -0.16
  -11   13   12      8.51     -3.44
   -8   13   12    -11.36     -2.51
   -5   13   12      7.53      4.20
   -2   13   12     -3.56      0.87
    1   13   12      5.12      8.01
    4   13   12      7.93      8.01
    7   13   12     -3.06      6.04
   10   13   12      4.36     -2.94
   13   13   12     -4.78     -0.59
  -25   14   12      0.08     -3.22
  -22   14   12     -3.55      2.67
  -19   14   12      1.24     -0.29
  -16   14   12      4.32     -2.14
  -13   14   12      9.51      2.03
  -10   14   12     -0.81      1.01
   -7   14   12     13.63     -6.58
   -4   14   12      3.97     -4.81
   -1   14   12     -3.82      8.84
    2   14   12      0.96     -2.19
    5   14   12    -13.75      2.05
    8   14   12      4.17     -6.51
   11   14   12     -4.50      1.35
   14   14   12     -3.33      8.71
  -27   15   12      5.71      1.05
  -24   15   12      4.36      4.59
  -21   15   12      3.14     -6.04
  -18   15   12      1.57    -11.22
  -15   15   12      5.97      1.13
  -12   15   12     -3.16     -3.51
   -9   15   12      5.21     -0.01
   -6   15   12     -3.33      3.49
   -3   15   12      2.59     -2.55
    0   15   12     -7.13     -1.93
    3   15   12      8.98     -0.27
    6   15   12     -2.52      4.58
    9   15   12      2.33     -0.85
   12   15   12     -7.43     -7.28
   15   15   12      1.24     -3.96
  -29   16   12     -3.24      4.65
  -26   16   12      0.16     -2.38
  -23   16   12      1.53      2.84
  -20   16   12      2.60     -5.39
  -17   16   12     -5.45     -6.71
  -14   16   12     -1.99     -3.60
  -11   16   12     -1.87     -0.64
   -8   16   12      8.02      1.38
   -5   16   12      0.07      0.39
   -2   16   12      1.20     -2.03
    1   16   12     -9.43      0.39
    4   16   12     -0.03     -3.87
    7   16   12      4.76      3.71
   10   16   12     -0.58      0.13
   13   16   12     -0.45      8.67
   16   16   12      4.39    -15.56
  -31   17   12     -3.02      1.13
  -28   17   12      6.70      1.58
  -25   17   12      2.03     -0.42
  -22   17   12      4.99     -3.89
  -19   17   12     -4.63      5.47
  -16   17   12     -4.81     -2.84
  -13   17   12      0.49      2.79
  -10   17   12    -17.64      2.02
   -7   17   12      0.52      5.29
   -4   17   12     -0.87     -0.52
   -1   17   12      4.74      3.53
    2   17   12      2.50     22.14
    5   17   12      1.27      5.33
    8   17   12      5.54     -4.60
   11   17   12      1.76      0.96
   14   17   12     -5.92      8.24
   17   17   12     -1.12      2.00
  -33   18   12     -9.12     -0.25
  -30   18   12      5.28      0.69
  -27   18   12     -2.01      3.30
  -24   18   12     -7.53      4.15
  -21   18   12      1.90      3.34
  -18   18   12     -7.26     -0.87
  -15   18   12     -7.18     -0.47
  -12   18   12     -2.57      2.02
   -9   18   12      6.69      4.70
   -6   18   12      2.52     -7.51
   -3   18   12      2.93     -1.88
    0   18   12     -7.28     -2.73
    3   18   12      0.99     -5.99
    6   18   12      8.96      1.83
    9   18   12      0.44      8.06
   12   18   12      0.23      2.50
   15   18   12     -2.16      4.70
   18   18   12      2.46     -4.88
  -35   19   12     -0.79     -2.24
  -32   19   12      3.07      3.40
  -29   19   12     12.40     -2.61
  -26   19   12      5.73      1.66
  -23   19   12      4.13      9.06
  -20   19   12     -1.00      9.01
  -17   19   12      7.51      0.99
  -14   19   12     -4.87     -0.22
  -11   19   12      3.69      6.09
   -8   19   12      4.39     -2.86
   -5   19   12      2.02     -1.55
   -2   19   12     -3.69     -1.37
    1   19   12     -4.04      0.48
    4   19   12    -12.74      2.68
    7   19   12     -3.06     -1.52
   10   19   12      3.69      5.24
   13   19   12      4.06     -0.42
   16   19   12      1.51     -0.68
   19   19   12     -1.11     -0.67
  -37   20   12     -3.52      4.70
  -34   20   12     -1.68     -2.48
  -31   20   12      2.97      1.63
  -28   20   12      6.26      0.68
  -25   20   12      4.98     -3.01
  -22   20   12      1.25     -0.44
  -19   20   12     -4.89      2.03
  -16   20   12     -0.84      4.29
  -13   20   12      4.55      3.65
  -10   20   12     -0.97     -2.54
   -7   20   12      4.71     -1.80
   -4   20   12     -0.68     -0.06
   -1   20   12     -7.99      5.99
    2   20   12      2.59     10.07
    5   20   12      2.42      5.27
    8   20   12     -4.36     -3.62
   11   20   12      5.60      1.23
   14   20   12     10.21      1.70
   17   20   12      9.86     -3.31
  -36   21   12      0.19     -1.43
  -33   21   12      8.86     12.00
  -30   21   12      3.96      5.05
  -27   21   12      6.49      1.89
  -24   21   12     -0.06     -3.09
  -21   21   12     -4.99     -4.70
  -18   21   12      0.52      7.65
  -15   21   12     -3.37      0.16
  -12   21   12     14.27     -7.17
   -9   21   12     -0.67      1.87
   -6   21   12     -1.41      3.61
   -3   21   12     -3.99      0.11
    0   21   12     -3.39     -6.03
    3   21   12     -8.91     -2.36
    6   21   12     -7.80     -1.06
    9   21   12     -2.83      2.96
   12   21   12     -2.23     -0.10
   15   21   12      2.87    -13.45
  -38   22   12      1.46      1.04
  -35   22   12      4.08     -3.04
  -32   22   12     -4.38     -2.05
  -29   22   12    -14.14     -0.14
  -26   22   12      0.59      0.12
  -23   22   12     -1.67      3.33
  -20   22   12     -2.88     -8.21
  -17   22   12      5.47      3.65
  -14   22   12      9.07     -5.44
  -11   22   12     -1.37     -5.91
   -8   22   12     -8.87      0.43
   -5   22   12      1.38     -3.22
   -2   22   12     -4.87      3.02
    1   22   12     -7.67     -2.01
    4   22   12      0.40      3.45
    7   22   12     -8.78      0.65
   10   22   12     -7.03     -0.19
   13   22   12     -6.83     -1.38
   16   22   12      5.49      0.10
  -37   23   12      5.02      5.11
  -34   23   12      5.64      3.36
  -31   23   12     -3.35      2.90
  -28   23   12      0.07      4.16
  -25   23   12      1.02      5.73
  -22   23   12     -0.02      3.20
  -19   23   12     -4.09      5.09
  -16   23   12      0.32     -1.89
  -13   23   12     -2.96      1.72
  -10   23   12     -1.69      1.68
   -7   23   12     -4.45      1.15
   -4   23   12     -6.10     -0.78
   -1   23   12     -4.17     -1.70
    2   23   12      4.00      4.21
    5   23   12     -2.00      0.32
    8   23   12      5.38      0.11
   11   23   12      4.82      4.10
   14   23   12     -0.70     -0.57
  -36   24   12     -1.30      7.57
  -33   24   12      0.23      0.43
  -30   24   12      6.11     -0.42
  -27   24   12      3.22     -2.24
  -24   24   12      6.00      6.32
  -21   24   12     -3.22      4.24
  -18   24   12     -1.01      2.33
  -15   24   12      3.77      5.72
  -12   24   12     -7.00     -0.14
   -9   24   12      5.64     -0.64
   -6   24   12      1.48      7.49
   -3   24   12      4.65     -2.31
    0   24   12      0.27     -3.01
    3   24   12      4.11     -1.17
    6   24   12      0.30      0.67
    9   24   12     -3.18     14.05
   12   24   12     -1.47     -0.71
  -38   25   12     -3.08      5.74
  -35   25   12     -2.21      4.01
  -32   25   12     -0.54    -10.27
  -29   25   12     -6.29     -5.05
  -26   25   12      1.02     -3.76
  -23   25   12     -0.73      8.14
  -20   25   12      3.54      2.09
  -17   25   12      6.87      0.18
  -14   25   12      0.02      0.81
  -11   25   12     -8.30     -4.03
   -8   25   12     12.64      7.01
   -5   25   12      0.04     -3.89
   -2   25   12      1.61     -3.93
    1   25   12      0.46      2.13
    4   25   12      6.42     -1.04
    7   25   12      2.83     -2.93
   10   25   12      5.19     17.47
   13   25   12      2.45      3.12
  -37   26   12      1.36     14.93
  -34   26   12      3.13      6.23
  -31   26   12    -10.63      0.49
  -28   26   12      0.20     -0.83
  -25   26   12      1.92     -4.74
  -22   26   12     -6.30     -2.96
  -19   26   12      1.53      3.50
  -16   26   12      4.05     -0.35
  -13   26   12      0.08      4.69
  -10   26   12      2.43     -1.53
   -7   26   12      7.35      1.83
   -4   26   12      2.70      0.95
   -1   26   12     10.20      0.94
    2   26   12      5.31     -4.35
    5   26   12      6.63     -6.48
    8   26   12      0.65     19.54
   11   26   12     -0.73     -2.61
  -36   27   12      0.62      2.38
  -33   27   12     -1.72      6.28
  -30   27   12     -2.43     -0.39
  -27   27   12     -1.62     -2.38
  -24   27   12      0.03      4.14
  -21   27   12      2.68     -2.97
  -18   27   12      1.68      3.28
  -15   27   12      2.65      0.53
  -12   27   12      5.11     -0.82
   -9   27   12     14.48     13.34
   -6   27   12     -3.19      8.16
   -3   27   12     -5.46      4.69
    0   27   12     -2.14      1.14
    3   27   12    -12.22      3.93
    6   27   12     -0.33      2.82
    9   27   12     -4.58      1.88
  -35   28   12      0.13     -2.45
  -32   28   12     -2.43      3.06
  -29   28   12      6.97      0.38
  -26   28   12     -2.74      5.70
  -23   28   12     -1.75     -0.57
  -20   28   12      4.00     -0.58
  -17   28   12     -2.23      2.28
  -14   28   12      4.21      1.81
  -11   28   12      0.28      0.15
   -8   28   12      3.39      5.35
   -5   28   12     -2.24      1.14
   -2   28   12     -3.13     -0.43
    1   28   12      4.07     -2.50
    4   28   12     -2.86     -1.76
    7   28   12     -7.46      4.96
  -34   29   12      1.54     -2.94
  -31   29   12      3.68     -2.91
  -28   29   12      2.59      3.29
  -25   29   12    -12.69     -2.16
  -22   29   12     -1.10     -1.01
  -19   29   12     -2.09     -0.16
  -16   29   12     -4.22     -1.56
  -13   29   12      5.08     -3.78
  -10   29   12      2.77     -1.87
   -7   29   12     -4.02     -5.35
   -4   29   12      2.28     -4.66
   -1   29   12      2.11      0.43
    2   29   12     -4.21      3.65
    5   29   12     -3.34     -1.96
  -36   30   12     -7.70      5.05
  -33   30   12      0.75     -1.40
  -30   30   12     -3.64     -5.77
  -27   30   12     -8.45     -2.67
  -24   30   12      4.31      3.58
  -21   30   12      3.02     -4.03
  -18   30   12     -8.40      0.52
  -15   30   12      7.22      1.05
  -12   30   12     -2.73     -0.23
   -9   30   12      0.22     -0.62
   -6   30   12     -2.22     -3.29
   -3   30   12     -5.21     -2.25
    0   30   12      5.12      5.33
    3   30   12      0.00     -1.58
    6   30   12     -7.67     -1.61
  -35   31   12     -3.67      2.53
  -32   31   12      7.23     -0.79
  -29   31   12      2.07      0.00
  -26   31   12    -11.72    -34.78
  -23   31   12     -2.12      4.11
  -20   31   12     -3.20      4.35
  -17   31   12      4.65     -1.03
  -14   31   12    -20.22     -1.80
  -11   31   12     -2.01     -0.87
   -8   31   12     -4.21      0.01
   -5   31   12      0.55     -4.24
   -2   31   12      0.84      0.50
    1   31   12      3.86      2.31
    4   31   12      2.19     -0.99
  -34   32   12      9.24      0.91
  -31   32   12      0.03     -2.76
  -28   32   12     -1.64     -1.30
  -25   32   12      0.54     -0.12
  -22   32   12      0.66     -2.41
  -19   32   12      5.23      0.37
  -16   32   12     -0.42     -0.49
  -13   32   12     -1.96     -2.31
  -10   32   12    -14.47      1.43
   -7   32   12     -2.73     -0.20
   -4   32   12     -3.25     -4.61
   -1   32   12     -3.39     10.44
    2   32   12     -4.10      2.67
  -33   33   12      2.34      1.63
  -30   33   12      9.67     -5.23
  -27   33   12      0.26     -8.14
  -24   33   12      1.90      2.68
  -21   33   12     -7.98      4.99
  -18   33   12     -5.48     -2.01
  -15   33   12      2.62     -0.39
  -12   33   12     -3.06      6.32
   -9   33   12     -3.45      8.92
   -6   33   12     -3.46     -2.55
   -3   33   12     -5.81      0.53
    0   33   12      0.92      4.29
  -32   34   12      9.47      0.46
  -29   34   12      4.99      5.08
  -26   34   12     -4.77      0.03
  -23   34   12     -4.72     -2.15
  -20   34   12      0.60     -0.47
  -17   34   12      1.92     -3.96
  -14   34   12      4.76      2.14
  -11   34   12     -2.21     10.91
   -8   34   12      3.30     -0.52
   -5   34   12      2.71     -0.96
   -2   34   12     -2.30      3.68
  -31   35   12     -5.12     -8.52
  -28   35   12      4.91      5.72
  -25   35   12      8.14     -4.86
  -22   35   12      6.32     -0.53
  -16   35   12     -2.20      0.28
  -13   35   12     -4.21     -2.94
  -10   35   12      6.07      2.10
   -7   35   12      4.56     -1.18
   -4   35   12     -1.73     -3.04
  -30   36   12      0.17     -1.92
  -27   36   12     -3.08     -1.04
  -24   36   12      5.85     -1.63
  -21   36   12     10.27     -3.03
  -18   36   12     -2.14     -5.12
  -15   36   12     -4.69      0.62
  -12   36   12     -0.30      2.07
   -9   36   12      1.03     -0.97
   -6   36   12      2.69      0.82
  -26   37   12     -6.35     -2.03
  -23   37   12      7.17      4.21
  -20   37   12      7.27     -0.28
  -17   37   12     -4.62      2.15
  -14   37   12     -3.52      2.03
  -11   37   12     13.00      0.98
  -25   38   12     -1.15      2.39
  -22   38   12     -3.00     -1.48
  -19   38   12     -9.85      5.25
  -16   38   12     -3.35      1.40
  -13   38   12      7.28      2.51
   -1    1   13     46.05      3.03
   -3    2   13    -33.94     -1.06
    0    2   13     24.64      2.89
   -5    3   13    -34.63      0.15
   -2    3   13     23.37     -1.52
    1    3   13     28.52      5.32
   -7    4   13    -22.05     -1.31
   -4    4   13    -53.90      3.96
   -1    4   13    -40.81      1.42
    2    4   13      1.48     -5.18
   -9    5   13     17.24      2.95
   -6    5   13     12.70      8.83
   -3    5   13     34.30      3.77
    0    5   13    -22.02    -12.22
    3    5   13     16.28      1.71
  -11    6   13      2.59     -0.86
   -8    6   13     23.84      6.49
   -5    6   13     -9.47     -3.12
   -2    6   13     23.63      0.17
    1    6   13    -19.65      0.58
    4    6   13     21.18     -3.27
  -13    7   13     -3.05     -7.34
  -10    7   13      7.58      9.07
   -7    7   13    -33.29     -2.67
   -4    7   13    -16.53     -5.01
   -1    7   13     -6.05     -1.50
    2    7   13     -1.36      6.78
    5    7   13      1.50    -19.67
  -15    8   13      5.33      3.99
  -12    8   13     -4.05      0.52
   -9    8   13     17.47     -3.86
   -6    8   13     17.94     12.89
   -3    8   13    -19.25     -4.41
    0    8   13      0.49      2.24
    3    8   13      4.01     -1.01
    6    8   13     -5.84      2.87
  -17    9   13     -6.21      1.72
  -14    9   13      1.30     -1.08
  -11    9   13     -0.83      1.00
   -8    9   13    -10.85     -0.51
   -5    9   13     12.59    -10.02
   -2    9   13    -27.18    -16.79
    1    9   13    -13.55      7.25
    4    9   13     -8.56     -6.44
    7    9   13     -3.09      6.02
  -19   10   13      0.17     -2.70
  -16   10   13    -10.09     -0.90
  -13   10   13     -2.09      3.97
  -10   10   13    -13.79     -1.92
   -7   10   13     24.40     -1.46
   -4   10   13    -12.15     -0.38
   -1   10   13     11.65      2.77
    2   10   13     -0.90     -2.82
    5   10   13     -8.13     -7.65
    8   10   13     -2.77      6.44
  -21   11   13     -0.18      1.31
  -18   11   13     10.86      4.49
  -15   11   13    -22.23     24.82
  -12   11   13    -11.84     -0.80
   -9   11   13     -6.04      1.41
   -6   11   13      5.38      2.20
   -3   11   13     -1.76     -5.79
    0   11   13     -7.58     -9.07
    3   11   13      3.52      0.22
    6   11   13     -0.60      4.86
    9   11   13     14.66     -1.02
  -23   12   13      4.00      4.95
  -20   12   13     -8.24     -5.46
  -17   12   13    -13.70     29.25
  -14   12   13     -7.75     -3.48
  -11   12   13     -0.83      0.88
   -8   12   13      7.32      2.38
   -5   12   13    -20.78     -4.53
   -2   12   13      1.60      1.84
    1   12   13     -2.84     -0.64
    4   12   13      2.56     -0.35
    7   12   13      9.23      4.87
   10   12   13     -1.45     14.95
  -25   13   13      3.95      3.71
  -22   13   13      3.01     -2.67
  -19   13   13     12.82     11.12
  -16   13   13    -10.41      1.61
  -13   13   13     11.35      2.58
  -10   13   13      4.80      1.36
   -7   13   13     -5.91      2.28
   -4   13   13      2.49      3.80
   -1   13   13    -12.79    -13.68
    2   13   13     -5.43     -0.73
    5   13   13     -3.53      1.45
    8   13   13      2.29     -2.71
   11   13   13    -15.26      0.74
  -27   14   13      0.56      5.44
  -24   14   13      1.97     -6.31
  -21   14   13      4.11      0.22
  -18   14   13      2.69      1.38
  -15   14   13     -1.79     -2.67
  -12   14   13      2.38      2.11
   -9   14   13      5.28     -1.73
   -6   14   13    -13.17     -1.57
   -3   14   13     -2.19      7.96
    0   14   13     12.14      8.03
    3   14   13      1.76     -7.05
    6   14   13      0.25      0.27
    9   14   13    -13.64      4.92
   12   14   13      0.68     -8.58
  -29   15   13     -4.02      5.06
  -26   15   13     -6.78     -5.38
  -23   15   13      0.82     -1.18
  -20   15   13     -7.28      3.71
  -17   15   13     -8.37     -7.93
  -14   15   13     -3.79      4.52
  -11   15   13     -4.65      2.64
   -8   15   13     10.09      3.74
   -5   15   13     11.55     -0.79
   -2   15   13      0.17     -2.03
    1   15   13     11.13      6.46
    4   15   13      1.64      5.36
    7   15   13      3.03      4.58
   10   15   13     -7.42      3.62
   13   15   13      1.97     -4.25
  -31   16   13     -0.52     -3.16
  -28   16   13      2.45     -3.57
  -25   16   13      0.57     -0.24
  -22   16   13     -3.38      0.80
  -19   16   13     12.08      1.54
  -16   16   13     -1.13      3.87
  -13   16   13     -1.80     -5.12
  -10   16   13     -4.58      3.54
   -7   16   13     -5.40     -6.64
   -4   16   13     11.28      5.86
   -1   16   13     -1.52      3.88
    2   16   13     -3.83     -2.42
    5   16   13     -1.63     -1.58
    8   16   13      7.00      6.73
   11   16   13      0.09     -4.91
   14   16   13     -2.32      6.76
  -33   17   13     -3.56     -3.50
  -30   17   13      0.09     -1.58
  -27   17   13     -4.45     -2.20
  -24   17   13      5.82     19.07
  -21   17   13     -9.91     -1.86
  -18   17   13     -0.39      0.42
  -15   17   13     -4.04     -3.06
  -12   17   13    -13.53      1.53
   -9   17   13     -1.46      1.09
   -6   17   13      5.62      1.04
   -3   17   13    -10.34     -0.68
    0   17   13      0.17     -5.59
    3   17   13     -0.56     -3.26
    6   17   13      0.45     -4.00
    9   17   13     -0.04     -1.68
   12   17   13      3.65      5.67
   15   17   13      2.76     -4.14
  -35   18   13      3.49      2.75
  -32   18   13      7.38      1.59
  -29   18   13     10.49      4.19
  -26   18   13     -2.13      6.02
  -23   18   13     -8.05     -6.52
  -20   18   13     -4.20      0.35
  -17   18   13     -2.93      0.11
  -14   18   13     -8.26     -0.54
  -11   18   13     -2.13      4.98
   -8   18   13      7.38      1.40
   -5   18   13      0.14     -0.67
   -2   18   13     -2.00      3.08
    1   18   13      6.29      5.20
    4   18   13     -4.75      9.01
    7   18   13     -2.97     -2.58
   10   18   13     -6.45      3.88
   13   18   13      4.21     -0.67
   16   18   13      6.54     -3.39
  -37   19   13      5.41     -2.25
  -34   19   13     -4.75     21.86
  -31   19   13      3.28      0.79
  -28   19   13     -5.70      2.20
  -25   19   13     -0.50     -0.10
  -22   19   13     -5.79     -7.60
  -19   19   13     -3.08      3.34
  -16   19   13      1.71      9.29
  -13   19   13    -11.22      1.72
  -10   19   13     10.60     -0.34
   -7   19   13      4.48      0.60
   -4   19   13     -6.47     -1.96
   -1   19   13     -0.79      0.20
    2   19   13     -1.11      0.86
    5   19   13     -6.75      6.34
    8   19   13     -2.66     -0.58
   11   19   13     -2.49      7.97
   14   19   13     10.79      2.43
   17   19   13      3.90      3.77
  -36   20   13    -10.32      6.50
  -33   20   13     -3.50      0.67
  -30   20   13      0.08      3.22
  -27   20   13     -0.77     10.19
  -24   20   13      3.23      8.59
  -21   20   13    -11.64     -9.76
  -18   20   13      4.43      0.13
  -15   20   13      6.47     -3.87
  -12   20   13      8.72      1.61
   -9   20   13      0.51     -2.16
   -6   20   13      4.89      4.77
   -3   20   13     -1.21      1.17
    0   20   13      8.27     -1.13
    3   20   13      2.42     -6.44
    6   20   13     -6.12     -0.25
    9   20   13     -3.33     -3.43
   12   20   13      0.07     -0.09
   15   20   13      3.82      0.74
   18   20   13     -2.34      2.20
  -38   21   13      0.00      2.22
  -35   21   13     -2.08      1.63
  -32   21   13      3.15     -0.86
  -29   21   13     -3.15      5.88
  -26   21   13     -3.56     -4.62
  -23   21   13     -3.20     -5.01
  -20   21   13      4.11     15.73
  -17   21   13     -9.19      5.48
  -14   21   13      4.79     -3.23
  -11   21   13      0.87      0.36
   -8   21   13     -6.94      3.70
   -5   21   13     -8.68     -2.19
   -2   21   13      4.99      1.68
    1   21   13     -9.01    -12.41
    4   21   13      1.45     -0.51
    7   21   13     -1.44     -1.27
   10   21   13     -4.40     -4.92
   13   21   13     -2.29     -2.71
   16   21   13      2.95     -4.02
  -37   22   13     -5.10     -0.73
  -34   22   13      0.41      1.07
  -31   22   13      6.12      5.95
  -28   22   13     -0.92     -0.99
  -25   22   13      5.19      4.76
  -22   22   13     -7.17     -5.39
  -19   22   13      1.13     14.51
  -16   22   13     -7.16      5.07
  -13   22   13      1.02      2.49
  -10   22   13     -1.70      0.01
   -7   22   13     -1.86      7.80
   -4   22   13      4.02      4.32
   -1   22   13     -0.75     -1.55
    2   22   13      0.96     -0.57
    5   22   13     -3.61     -0.83
    8   22   13      0.01     -1.06
   11   22   13     -3.91     -2.68
   14   22   13      4.45     -0.62
  -36   23   13     -6.31     -4.97
  -33   23   13     -2.60      0.39
  -30   23   13      7.69     -0.48
  -27   23   13     -2.76     -5.13
  -24   23   13     -1.18      1.79
  -21   23   13     -3.16      1.96
  -18   23   13      7.88     -1.61
  -15   23   13      4.63      3.97
  -12   23   13     -6.93      0.01
   -9   23   13      0.85     -2.30
   -6   23   13      7.52     -0.48
   -3   23   13     12.77     17.12
    0   23   13      0.58      1.23
    3   23   13      7.45     -5.43
    6   23   13     -0.98      0.48
    9   23   13      0.11      5.03
   12   23   13      3.29      4.80
   15   23   13      1.18     -1.13
  -38   24   13      4.32      1.86
  -35   24   13     -3.46      7.67
  -32   24   13     -2.48      7.57
  -29   24   13      0.27     -2.71
  -26   24   13     -1.23      2.69
  -23   24   13     -4.84     11.16
  -20   24   13     -1.96     10.76
  -17   24   13      0.40     -2.87
  -14   24   13      1.41     -1.70
  -11   24   13     -8.75     -0.46
   -8   24   13      6.71     -1.39
   -5   24   13      3.37      0.92
   -2   24   13      3.14     -3.47
    1   24   13     -2.79     -3.35
    4   24   13     -0.24     -4.53
    7   24   13      2.41     -7.30
   10   24   13      3.33      1.92
   13   24   13      2.52     -4.19
  -37   25   13    -11.08      0.91
  -34   25   13     -5.79      7.72
  -31   25   13     -1.45      4.09
  -28   25   13     -4.68      1.15
  -25   25   13     -1.82      2.22
  -22   25   13      2.92     -8.17
  -19   25   13      1.75     -1.84
  -16   25   13     -0.24     -0.12
  -13   25   13      4.95     -4.36
  -10   25   13      2.19     -0.31
   -7   25   13      0.55      0.83
   -4   25   13     -3.18      7.71
   -1   25   13      3.66     -4.01
    2   25   13      9.53      0.08
    5   25   13     -3.83     -1.00
    8   25   13     -1.71     -8.10
   11   25   13      2.83      2.45
  -36   26   13     -0.51      2.52
  -33   26   13     -9.81      5.85
  -30   26   13     -2.55      0.19
  -27   26   13     -1.31     -9.74
  -24   26   13     -2.02     -3.41
  -21   26   13     -2.60     -0.76
  -18   26   13      5.49     -0.53
  -15   26   13     -0.39     -0.68
  -12   26   13     -5.10      3.48
   -9   26   13     -4.85     -3.83
   -6   26   13      8.56      0.95
   -3   26   13      0.28     10.37
    0   26   13      0.80     -0.40
    3   26   13      2.92     -2.50
    6   26   13      4.96     -5.74
    9   26   13     -6.19      2.48
  -35   27   13      9.87     -3.39
  -32   27   13     -0.27      0.81
  -29   27   13      0.48      1.38
  -26   27   13      1.13     -3.37
  -23   27   13      1.67     -3.61
  -20   27   13      4.10     -2.49
  -17   27   13      1.70      2.65
  -14   27   13      2.02      8.95
  -11   27   13     -1.87     -1.62
   -8   27   13     -3.21     -0.67
   -5   27   13      1.77      2.79
   -2   27   13    -10.67     -4.21
    1   27   13     -2.49      0.84
    4   27   13     -4.33     -4.11
    7   27   13      1.44      4.94
   10   27   13    -11.94     -0.27
  -37   28   13      4.12     -2.34
  -34   28   13    -10.42     -3.02
  -31   28   13      3.69      1.49
  -28   28   13      0.35      3.47
  -25   28   13      1.34     -3.67
  -22   28   13     -4.38     -1.97
  -19   28   13     -1.82      4.61
  -16   28   13     -5.91     -0.47
  -13   28   13      0.00     -0.29
  -10   28   13     -1.80     -4.69
   -7   28   13      2.54      1.02
   -4   28   13      3.17     -0.77
   -1   28   13      3.83     -0.04
    2   28   13     -4.04     -0.91
    5   28   13     -1.27      3.30
    8   28   13     -1.59      6.57
  -36   29   13      9.90      3.98
  -33   29   13     -2.92      0.77
  -30   29   13     -2.17      3.96
  -27   29   13     -0.94     -0.43
  -24   29   13      0.02      3.50
  -21   29   13      6.04     -1.24
  -18   29   13     -0.79      2.85
  -15   29   13     -3.41     -0.51
  -12   29   13      0.67     -3.39
   -9   29   13      5.56     -2.48
   -6   29   13      2.12      7.20
   -3   29   13     14.86      6.75
    0   29   13      2.89     -0.23
    3   29   13      0.09      2.63
    6   29   13      1.41     -0.29
  -35   30   13     -8.77      3.43
  -32   30   13     -8.31     -1.53
  -29   30   13    -10.52      5.15
  -26   30   13      6.76      2.46
  -23   30   13     -2.41     -4.34
  -20   30   13     -0.67      2.27
  -17   30   13      5.92      0.90
  -14   30   13      5.92     -1.12
  -11   30   13      0.97      0.84
   -8   30   13     -3.28      2.15
   -5   30   13     -3.86      5.49
   -2   30   13     -0.42      3.85
    1   30   13     -0.52      2.16
    4   30   13      8.03     -3.74
  -34   31   13     -2.21      5.88
  -31   31   13      5.93     -1.27
  -28   31   13     -6.89      1.72
  -25   31   13      0.95      7.09
  -22   31   13     -4.20      3.29
  -19   31   13      0.27     -0.19
  -16   31   13      1.07     -0.95
  -13   31   13    -10.28      2.16
  -10   31   13      5.33      3.42
   -7   31   13     -4.01     -0.83
   -4   31   13      3.96      3.19
   -1   31   13      5.25     -0.65
    2   31   13     -5.64      1.24
  -33   32   13      8.48      0.56
  -30   32   13     -4.10     -1.70
  -27   32   13     -0.21     -1.96
  -24   32   13     -4.16     -0.23
  -21   32   13     -8.66     -0.99
  -18   32   13      2.04      6.20
  -15   32   13      4.62     -1.53
  -12   32   13      6.17      0.77
   -9   32   13     -9.03      3.05
   -6   32   13     -3.06      6.23
   -3   32   13     -4.68      0.51
    0   32   13     -2.45      2.61
  -32   33   13     -4.25     -3.05
  -29   33   13      1.66      0.11
  -26   33   13     -3.55      2.18
  -23   33   13     -4.12     -2.37
  -20   33   13      0.43     -0.16
  -17   33   13     -0.03      1.32
  -14   33   13      8.55     -1.73
  -11   33   13      1.18     -1.05
   -8   33   13     -5.54     -1.89
   -5   33   13     10.13      2.53
   -2   33   13      4.74      1.49
  -31   34   13     -1.19     -3.86
  -28   34   13     -0.99     -3.19
  -25   34   13      2.03     -0.77
  -22   34   13      7.77      0.88
  -19   34   13      6.64     -6.72
  -16   34   13     -0.31      0.94
  -13   34   13      1.89     -4.55
  -10   34   13      1.55     -3.39
   -7   34   13      7.10     -1.34
   -4   34   13      5.49     -0.46
  -30   35   13      0.32      1.79
  -27   35   13     -2.06      4.47
  -24   35   13      4.74     -2.24
  -21   35   13      5.06     -2.34
  -18   35   13     -0.83     -0.86
  -15   35   13     -2.37     -0.09
  -12   35   13     -3.95     -7.09
   -9   35   13     -3.32      2.27
   -6   35   13     -8.69      0.78
  -29   36   13      9.21     14.72
  -26   36   13     -1.87     -0.58
  -23   36   13     -1.89     -3.03
  -20   36   13     -8.86      5.09
  -17   36   13      4.45     -2.28
  -14   36   13      0.30      3.08
  -11   36   13     -4.33      1.94
   -8   36   13     -1.75      0.55
  -28   37   13      1.35     -0.25
  -25   37   13     -0.63      1.29
  -22   37   13      0.04      3.04
  -19   37   13      0.72      1.87
  -16   37   13      2.57      3.81
  -13   37   13      2.59     -5.09
  -10   37   13     -0.47      0.28
  -24   38   13     -0.55     -1.60
  -21   38   13     -6.02      3.86
  -18   38   13      8.98     -8.53
  -15   38   13     -2.17     -3.40
    0    1   14     26.85      2.48
   -2    2   14     -3.89      0.71
    1    2   14     12.80     -0.07
   -4    3   14     10.77      1.91
   -1    3   14     13.86     -0.47
    2    3   14    -13.68      2.21
   -6    4   14    -18.01      1.91
   -3    4   14     -6.97     -1.14
    0    4   14    -31.76     -1.74
    3    4   14      9.99      2.31
   -8    5   14     28.19      4.09
   -5    5   14    -14.61     -2.50
   -2    5   14    -27.53      5.96
    1    5   14    -15.78     -3.14
    4    5   14     11.53      6.03
  -10    6   14      5.56      7.46
   -7    6   14    -18.00     -0.93
   -4    6   14      7.70      4.38
   -1    6   14      2.28     -0.62
    2    6   14      5.11      2.60
    5    6   14     27.54     38.53
  -12    7   14     18.03      2.27
   -9    7   14     20.45      4.30
   -6    7   14      3.25      0.26
   -3    7   14     -3.47     -1.64
    0    7   14     12.72      1.72
    3    7   14    -14.27      5.41
    6    7   14     -0.28      8.07
  -14    8   14      5.48     -2.97
  -11    8   14     11.18      9.43
   -8    8   14      5.10     -4.42
   -5    8   14    -16.48     -4.23
   -2    8   14     12.24     -5.14
    1    8   14      0.60     -1.75
    4    8   14    -10.97      1.44
    7    8   14    -27.14      1.57
  -16    9   14     -7.77      9.64
  -13    9   14    -10.75      0.64
  -10    9   14      2.52      0.82
   -7    9   14     -4.92    -18.14
   -4    9   14     53.50     -6.64
   -1    9   14     -9.35     -1.40
    2    9   14     -7.23     -1.94
    5    9   14     -1.20      0.04
    8    9   14     -0.37     -3.69
  -18   10   14     -2.71      0.66
  -15   10   14     -3.17     -3.51
  -12   10   14    -13.92      8.39
   -9   10   14     -6.64      8.42
   -6   10   14     24.61      0.42
   -3   10   14      5.05     -0.79
    0   10   14    -33.13    -29.58
    3   10   14     -3.95     -5.76
    6   10   14      0.02      6.34
    9   10   14     -4.79     -2.13
  -20   11   14      2.86      1.35
  -17   11   14     -2.15     -4.54
  -14   11   14     -6.15     10.59
  -11   11   14     -7.23      3.17
   -8   11   14     -0.30     -3.27
   -5   11   14     -7.74     -6.51
   -2   11   14      5.70      3.29
    1   11   14      4.88      1.17
    4   11   14      4.24      2.14
    7   11   14      2.99     -4.97
   10   11   14     -2.33     -4.07
  -22   12   14      0.63      1.29
  -19   12   14      1.18      4.80
  -16   12   14     -1.58      5.78
  -13   12   14     13.86     -8.04
  -10   12   14      8.48     -2.12
   -7   12   14     -2.75     -0.29
   -4   12   14     -4.80      7.97
   -1   12   14     -2.46     -8.70
    2   12   14     13.42     10.15
    5   12   14      1.07     -2.41
    8   12   14      0.23     -8.06
   11   12   14     -0.70     -2.71
  -24   13   14      0.35      2.46
  -21   13   14     -3.85     -1.12
  -18   13   14    -10.56      1.08
  -15   13   14      7.79     -7.66
  -12   13   14      5.81      5.68
   -9   13   14      2.81     -5.60
   -6   13   14    -21.56     13.00
   -3   13   14     -1.34     -1.65
    0   13   14     -1.81      0.39
    3   13   14      8.54      1.36
    6   13   14      3.98     -0.30
    9   13   14     -3.34      6.63
   12   13   14     -9.15     -1.01
  -26   14   14      2.72      0.48
  -23   14   14     -0.09     -2.44
  -20   14   14      1.56      6.67
  -17   14   14     -9.40     -1.46
  -14   14   14      4.78      3.48
  -11   14   14    -14.01     -7.24
   -8   14   14     10.48     -1.72
   -5   14   14     -5.47      1.10
   -2   14   14     -3.26    -15.71
    1   14   14     -1.80      2.07
    4   14   14      1.72     -7.60
    7   14   14      9.11     -0.76
   10   14   14      2.99     15.43
   13   14   14      5.73     -2.42
  -28   15   14     -4.31      3.12
  -25   15   14     -3.98     -2.21
  -22   15   14      3.59      3.51
  -19   15   14      6.63      0.39
  -16   15   14      9.24    -31.10
  -13   15   14      6.22     -2.87
  -10   15   14    -14.38      1.79
   -7   15   14    -16.49     -0.17
   -4   15   14    -19.73     -3.44
   -1   15   14      2.34      0.09
    2   15   14     26.04     -0.08
    5   15   14      7.55     -4.31
    8   15   14     -3.13      3.07
   11   15   14      3.94      3.69
   14   15   14     -1.22     -0.68
  -30   16   14     -4.11      1.99
  -27   16   14     -0.83      0.87
  -24   16   14      0.71      1.43
  -21   16   14      0.50      3.70
  -18   16   14     -1.93     -5.22
  -15   16   14     -4.25      3.04
  -12   16   14     -6.63     -2.43
   -9   16   14     -4.93      1.49
   -6   16   14     -9.28     12.44
   -3   16   14     -6.10     -5.52
    0   16   14     -8.10     -2.33
    3   16   14      4.26      3.72
    6   16   14      7.34     -5.21
    9   16   14     -8.42     14.52
   12   16   14      1.78     -1.02
   15   16   14     -3.38     -0.24
  -32   17   14      7.48      3.55
  -29   17   14      1.43      9.04
  -26   17   14      1.50     -3.60
  -23   17   14      4.72      1.08
  -20   17   14      3.76      5.04
  -17   17   14    -11.70     -1.15
  -14   17   14     -7.67      1.75
  -11   17   14     -2.22     -3.78
   -8   17   14      4.93      0.63
   -5   17   14      7.26      7.57
   -2   17   14     -8.08      3.16
    1   17   14      7.97      3.99
    4   17   14     -3.12      7.94
    7   17   14     -2.23     -2.42
   10   17   14     -1.66     -0.18
   13   17   14      2.08     -0.36
   16   17   14      7.26     -4.04
  -34   18   14      5.26      3.40
  -31   18   14    -12.16      6.10
  -28   18   14      0.00      2.19
  -25   18   14     -4.02      5.30
  -22   18   14     -5.41      4.90
  -19   18   14      0.52      5.52
  -16   18   14      2.28     -3.64
  -13   18   14      4.62      4.54
  -10   18   14      1.35      3.00
   -7   18   14      8.17      7.05
   -4   18   14      5.41     -4.53
   -1   18   14      7.86      3.03
    2   18   14      2.57      2.50
    5   18   14     -4.86      5.64
    8   18   14     -4.27      0.01
   11   18   14      8.91      1.84
   14   18   14      3.50      5.08
   17   18   14      9.11      7.08
  -36   19   14      9.12     -7.41
  -33   19   14     -2.82      2.96
  -30   19   14      5.48      0.17
  -27   19   14      6.59      1.25
  -24   19   14     -4.83      3.18
  -21   19   14     34.87     44.16
  -18   19   14     -4.32     -0.45
  -15   19   14     -6.14     -0.14
  -12   19   14      0.95     -6.25
   -9   19   14      4.43      0.20
   -6   19   14     -1.83      5.52
   -3   19   14     -2.72     -1.75
    0   19   14      0.61      1.13
    3   19   14     -5.17     -2.02
    6   19   14     12.95     -9.45
    9   19   14     -6.89     -2.10
   12   19   14      0.45      3.02
   15   19   14      1.68     -5.83
   18   19   14      0.87     -5.25
  -38   20   14     -2.02     -9.26
  -35   20   14      0.95     -7.25
  -32   20   14     -1.81      1.73
  -29   20   14      1.36      2.11
  -26   20   14     -1.75      2.06
  -23   20   14     -2.31     -1.29
  -20   20   14      2.01     -0.72
  -17   20   14     15.09      8.78
  -14   20   14     -2.98     -2.02
  -11   20   14      3.80      0.49
   -8   20   14     -2.15      0.69
   -5   20   14     11.28     -1.15
   -2   20   14      6.71     -1.60
    1   20   14      4.00      1.31
    4   20   14      8.92      3.71
    7   20   14     -1.38      0.25
   10   20   14      1.06      0.78
   13   20   14      1.92     -1.83
   16   20   14      5.85     -3.53
  -37   21   14     10.24     -5.35
  -34   21   14     11.30     -1.58
  -31   21   14     -8.83     -5.30
  -28   21   14      5.21     -1.44
  -25   21   14      0.81     -0.13
  -22   21   14      5.79      2.26
  -19   21   14      5.50      0.72
  -16   21   14      0.59      2.05
  -13   21   14     -4.16      0.75
  -10   21   14     -0.27      0.66
   -7   21   14      0.63     -1.71
   -4   21   14     -0.51     -6.09
   -1   21   14     -4.26      6.29
    2   21   14    -13.08      4.25
    5   21   14      3.06      0.55
    8   21   14     -1.53      2.46
   11   21   14      0.13     -2.68
   14   21   14     -0.65     -3.82
   17   21   14     -3.20      1.43
  -36   22   14      4.48      2.65
  -33   22   14      0.03     -4.12
  -30   22   14     -2.26     -0.04
  -27   22   14      3.24     -1.60
  -24   22   14      0.01      6.94
  -21   22   14     -5.88      0.40
  -18   22   14     -0.62      4.63
  -15   22   14      4.70     -4.83
  -12   22   14     -3.18    -11.18
   -9   22   14      2.46      2.93
   -6   22   14      2.33      7.02
   -3   22   14     -1.63     -0.90
    0   22   14     -4.67      0.75
    3   22   14      1.51      1.01
    6   22   14     -2.86      3.09
    9   22   14      3.00      5.61
   12   22   14     10.93     -2.35
   15   22   14      7.52     -3.16
  -38   23   14     -6.60      0.94
  -35   23   14      2.59     -1.22
  -32   23   14      1.94      4.59
  -29   23   14     -9.13     -0.73
  -26   23   14      5.32      2.71
  -23   23   14     -4.76     -5.68
  -20   23   14     -1.42     -5.35
  -17   23   14     -4.91     -0.45
  -14   23   14     -1.07     -1.48
  -11   23   14     -4.05      1.65
   -8   23   14      6.63      5.00
   -5   23   14      2.05     -0.16
   -2   23   14     -5.09      3.15
    1   23   14      1.16     -0.87
    4   23   14      5.23      1.66
    7   23   14      4.92     -1.14
   10   23   14      1.43     -5.02
   13   23   14     -5.62     -2.23
  -37   24   14     -1.38      1.54
  -34   24   14     -0.34      2.43
  -31   24   14     -0.69     -8.57
  -28   24   14      1.04     -5.10
  -25   24   14     -3.53     -0.32
  -22   24   14      7.68     -1.29
  -19   24   14     -6.13     -5.94
  -16   24   14      3.40     -0.20
  -13   24   14     -3.56     -0.90
  -10   24   14     -3.56     -9.39
   -7   24   14     11.91      8.91
   -4   24   14     -9.05      2.28
   -1   24   14     -2.92      2.31
    2   24   14      7.08     -1.65
    5   24   14      3.18     -5.18
    8   24   14     -2.36     -1.42
   11   24   14      6.79      2.90
   14   24   14      1.59     -0.34
  -36   25   14     -3.15      8.95
  -33   25   14     -2.10      2.33
  -30   25   14      6.88     -5.96
  -27   25   14      0.45      0.82
  -24   25   14      4.64      0.74
  -21   25   14      5.18     -3.91
  -18   25   14    -11.76     -2.02
  -15   25   14      5.62      6.56
  -12   25   14      3.79     -3.89
   -9   25   14     -0.27      1.70
   -6   25   14      0.39     -3.79
   -3   25   14      5.73     -0.48
    0   25   14      1.09      2.08
    3   25   14      2.84     -1.69
    6   25   14     -2.03      0.66
    9   25   14     -3.97      1.96
   12   25   14     -1.32      1.34
  -35   26   14     -5.17      5.83
  -32   26   14      9.19    -14.88
  -29   26   14      3.38     -0.07
  -26   26   14     -3.00      1.33
  -23   26   14      1.71     -2.23
  -20   26   14     -0.52     -1.89
  -17   26   14      8.87     -3.26
  -14   26   14     -5.98      2.29
  -11   26   14      2.33      0.23
   -8   26   14     -0.47      0.98
   -5   26   14      1.23      5.42
   -2   26   14     -1.52      4.93
    1   26   14      2.77     -2.84
    4   26   14    -11.06     -0.40
    7   26   14      5.53      0.36
   10   26   14     -7.57      6.28
  -37   27   14      9.45      1.09
  -34   27   14      1.36     -5.24
  -31   27   14      0.04     -0.53
  -28   27   14      7.29     -5.47
  -25   27   14     -1.32      5.50
  -22   27   14     -6.56      1.28
  -19   27   14      1.28     -0.38
  -16   27   14     -0.39     -1.41
  -13   27   14      0.87      2.76
  -10   27   14     -4.49      3.45
   -7   27   14     -2.77      3.13
   -4   27   14      1.47      4.84
   -1   27   14     -3.28      2.15
    2   27   14      0.46     -3.50
    5   27   14      0.76     -1.00
    8   27   14     -1.04     10.85
  -36   28   14      1.67      5.91
  -33   28   14    -10.00     -1.95
  -30   28   14     -9.18     -1.29
  -27   28   14      5.17     -3.87
  -24   28   14      5.42      0.84
  -21   28   14     -1.52     -2.29
  -18   28   14      0.69     -1.78
  -15   28   14      1.99      1.01
  -12   28   14      4.19      0.52
   -9   28   14      0.98     -8.25
   -6   28   14      2.99     16.48
   -3   28   14      3.05      5.60
    0   28   14      8.70      4.99
    3   28   14      8.89     -3.18
    6   28   14     -4.56      5.11
    9   28   14     -1.52      0.21
  -35   29   14      2.90      5.92
  -32   29   14     -2.15     -5.02
  -29   29   14      3.68      2.68
  -26   29   14     -4.37      1.07
  -23   29   14      0.57      3.97
  -20   29   14      2.79     -2.10
  -17   29   14    -11.53      2.69
  -14   29   14     -1.04     -3.06
  -11   29   14      8.48     -1.90
   -8   29   14     -1.31      1.05
   -5   29   14     -2.48      5.56
   -2   29   14      2.98      4.10
    1   29   14     -3.76     -5.20
    4   29   14      1.42     -1.15
    7   29   14      4.10     -2.33
  -34   30   14      0.20      3.94
  -31   30   14     -5.73      5.52
  -28   30   14     -5.41      2.47
  -25   30   14      1.56      0.39
  -22   30   14      6.41     -1.93
  -19   30   14     -4.72      6.78
  -16   30   14     -4.50      3.27
  -13   30   14    -10.85     -0.93
  -10   30   14      2.09     -0.96
   -7   30   14     -4.09     -0.05
   -4   30   14     -7.03     -6.77
   -1   30   14     -2.22      0.21
    2   30   14      3.00     -2.79
    5   30   14    -10.67     -1.35
  -33   31   14      6.77      1.50
  -30   31   14      1.61      1.29
  -27   31   14     -9.76    -18.56
  -24   31   14     -6.30      0.21
  -21   31   14     -1.16      2.21
  -18   31   14     -0.80     -2.13
  -15   31   14     -7.26     -4.53
  -12   31   14      3.92      2.28
   -9   31   14      1.94     -3.28
   -6   31   14     -1.44     -5.93
   -3   31   14     -3.38      5.82
    0   31   14     -3.25      0.91
    3   31   14    -12.15      1.40
  -32   32   14      6.47      5.66
  -29   32   14      8.31     -2.81
  -26   32   14     -4.90     -5.95
  -23   32   14      8.93      1.15
  -20   32   14     -2.73      0.65
  -17   32   14      0.10      3.45
  -14   32   14      1.44      0.62
  -11   32   14      5.74      2.74
   -8   32   14     -2.15     -3.46
   -5   32   14     -2.04     -2.66
   -2   32   14     -3.89      2.63
    1   32   14     -3.28      0.51
  -31   33   14      4.59     -2.60
  -28   33   14      0.40     -4.63
  -25   33   14     -0.09     -0.39
  -22   33   14     -2.17      3.49
  -19   33   14      1.19     -6.36
  -16   33   14      4.68     -3.79
  -13   33   14      6.75      4.84
  -10   33   14     -4.53      0.05
   -7   33   14     -4.96     -3.38
   -4   33   14      4.26     -4.01
   -1   33   14      0.57      1.74
  -30   34   14     -3.18      8.42
  -27   34   14      1.81      4.38
  -24   34   14     -2.02     -5.37
  -21   34   14     -8.07      2.76
  -18   34   14     -5.49     -0.89
  -15   34   14     -2.54     -3.53
  -12   34   14      2.48      0.55
   -9   34   14     -7.06     -2.57
   -6   34   14      2.99      0.47
   -3   34   14     -6.88      0.80
  -29   35   14     -5.68     -1.60
  -26   35   14      0.73      4.63
  -23   35   14      1.79     13.95
  -20   35   14      3.01     -0.33
  -17   35   14     -1.14      4.56
  -14   35   14      6.69      0.06
  -11   35   14     -6.33     -2.32
   -8   35   14     -2.82      2.42
   -5   35   14     -3.12     -1.55
  -28   36   14     -3.72      1.43
  -25   36   14    -10.02     -0.40
  -22   36   14     -2.30      1.18
  -19   36   14     18.22      1.06
  -16   36   14      1.89      2.56
  -13   36   14      2.80      3.34
  -10   36   14     -0.06     -6.84
   -7   36   14      6.84      0.75
  -27   37   14     -6.95      2.52
  -24   37   14      1.09      0.16
  -21   37   14      7.27     -3.08
  -18   37   14     -3.03      0.42
  -15   37   14      6.36     -2.77
  -12   37   14      2.16     -0.34
  -23   38   14     -3.75      0.88
  -20   38   14      6.23     -3.34
  -17   38   14     -1.17     -0.03
  -14   38   14     -6.44      2.24
    0    0   15    -73.47     -4.13
    1    1   15     28.76      5.20
   -1    2   15     -6.48     -1.66
    2    2   15    -17.38     -2.02
   -3    3   15    -54.43      3.31
    0    3   15    -19.71      5.74
    3    3   15     27.38      0.79
   -5    4   15     15.99      1.56
   -2    4   15      4.57      3.39
    1    4   15    -25.32     -0.68
    4    4   15    -16.32      9.86
   -7    5   15    -28.06      0.55
   -4    5   15     -0.62     -3.35
   -1    5   15    -16.03      1.74
    2    5   15    -19.50     -5.69
    5    5   15     13.61      3.15
   -9    6   15      5.09     10.66
   -6    6   15      5.30      1.71
   -3    6   15      9.51      4.94
    0    6   15     16.66      8.58
    3    6   15     17.57      7.65
    6    6   15     -3.46     -4.10
  -11    7   15     31.11     -6.52
   -8    7   15      0.69      3.09
   -5    7   15     -5.47     -2.98
   -2    7   15    -22.50     -8.31
    1    7   15     -2.69      1.47
    4    7   15    -11.02      2.69
    7    7   15      7.57     -2.13
  -13    8   15    -18.46      1.40
  -10    8   15     -7.01     -0.48
   -7    8   15    -11.92     -5.00
   -4    8   15      4.58      5.00
   -1    8   15     -3.83     -6.67
    2    8   15     -5.85      0.76
    5    8   15     -0.77      6.29
    8    8   15      7.74     -3.35
  -15    9   15    -13.55     -3.48
  -12    9   15      5.11     -3.37
   -9    9   15    -23.66     -1.30
   -6    9   15     -4.11      5.07
   -3    9   15      8.46      6.45
    0    9   15     17.94      4.65
    3    9   15     -5.55      4.37
    6    9   15      4.61     -9.32
    9    9   15      3.73     -0.06
  -17   10   15     19.85     -7.89
  -14   10   15     -2.21     -0.57
  -11   10   15     10.95      2.56
   -8   10   15    -14.31      4.76
   -5   10   15    -12.03      2.83
   -2   10   15     -7.43      9.43
    1   10   15     -0.80      3.33
    4   10   15      8.44     -1.35
    7   10   15    -11.71      0.46
   10   10   15      7.08     -2.25
  -19   11   15      1.15     -7.47
  -16   11   15      2.99      1.95
  -13   11   15      4.05      2.93
  -10   11   15     -7.48     -0.51
   -7   11   15     -7.10      7.98
   -4   11   15     11.62      6.20
   -1   11   15     17.32     -1.12
    2   11   15     -1.81     -2.35
    5   11   15      3.90      4.83
    8   11   15     -0.27     -4.30
   11   11   15     -3.45      3.38
  -21   12   15     -8.37     -1.69
  -18   12   15      9.07     -5.78
  -15   12   15    -11.31      8.39
  -12   12   15    -17.52    -17.69
   -9   12   15     10.56      0.57
   -6   12   15     25.79      2.53
   -3   12   15     -1.71     -4.01
    0   12   15      4.66      4.66
    3   12   15      1.06     -3.36
    6   12   15     -0.16     -0.19
    9   12   15     15.83      2.56
   12   12   15     -4.58      1.71
  -23   13   15      3.47      1.71
  -20   13   15     -4.91     -6.12
  -17   13   15      1.99     -1.70
  -14   13   15     -6.34     -3.10
  -11   13   15    -10.11     23.43
   -8   13   15     -7.55     -1.43
   -5   13   15    -10.30    -11.36
   -2   13   15      0.90     -9.17
    1   13   15     12.72     -1.56
    4   13   15     -4.65      4.68
    7   13   15      3.33      0.59
   10   13   15     -2.56      8.89
   13   13   15      4.51     -0.95
  -25   14   15     -1.54      0.07
  -22   14   15     -5.99     -3.05
  -19   14   15     -0.64      5.08
  -16   14   15      2.59      0.46
  -13   14   15     -2.00     -3.47
  -10   14   15    -10.92     -1.52
   -7   14   15     -8.41      6.43
   -4   14   15     -6.65      1.81
   -1   14   15      0.12     -3.08
    2   14   15     10.97      6.96
    5   14   15      6.89      0.41
    8   14   15      1.26      4.97
   11   14   15     -0.11     -4.96
   14   14   15     -2.91      1.17
  -27   15   15     -3.95      5.04
  -24   15   15      7.00      0.43
  -21   15   15     -0.61     -5.59
  -18   15   15      3.07     -5.28
  -15   15   15     15.18      5.27
  -12   15   15      8.02      0.92
   -9   15   15      0.80      8.18
   -6   15   15      0.89      6.12
   -3   15   15     22.78     10.81
    0   15   15     -7.74     -8.62
    3   15   15     -7.31      0.14
    6   15   15      1.75     -4.76
    9   15   15     -8.60     -0.02
   12   15   15     13.09     -3.27
   15   15   15      8.16     -0.48
  -29   16   15      0.06     -4.23
  -26   16   15      1.89     -2.87
  -23   16   15      2.57     -0.73
  -20   16   15      2.13     -0.80
  -17   16   15      1.95     -2.52
  -14   16   15      4.57      7.55
  -11   16   15      2.73     -1.27
   -8   16   15     -2.54      4.31
   -5   16   15    -10.32     -5.92
   -2   16   15      5.16     -4.41
    1   16   15      0.55      0.68
    4   16   15    -13.24      6.29
    7   16   15     -8.63     -6.25
   10   16   15     -6.10     -4.33
   13   16   15      0.29      2.13
   16   16   15      3.72    -11.35
  -31   17   15     -4.32     -3.53
  -28   17   15     -0.24     -7.13
  -25   17   15      6.02      1.57
  -22   17   15     -0.38      6.51
  -19   17   15     -6.22      3.87
  -16   17   15     -7.22      2.24
  -13   17   15     -9.11     -4.51
  -10   17   15      6.77      1.99
   -7   17   15     -4.00     -3.19
   -4   17   15      6.43      5.52
   -1   17   15     -6.11     -1.35
    2   17   15     -3.61      1.70
    5   17   15      6.28     -2.31
    8   17   15      1.77      1.22
   11   17   15      2.13      0.89
   14   17   15      3.80      4.38
   17   17   15      6.64      0.32
  -33   18   15      1.59      4.76
  -30   18   15     -7.59     -3.88
  -27   18   15      2.30      0.09
  -24   18   15      5.54      0.03
  -21   18   15     -6.84      0.84
  -18   18   15      3.91      2.65
  -15   18   15      7.47      0.45
  -12   18   15     -6.35     11.02
   -9   18   15     -2.62     -5.78
   -6   18   15      6.97     -3.79
   -3   18   15     13.74      6.24
    0   18   15      6.57     -0.62
    3   18   15     -3.46      0.55
    6   18   15      4.67      4.81
    9   18   15      9.73     -1.53
   12   18   15     -7.15     -0.63
   15   18   15      3.21      0.33
   18   18   15      3.92     15.96
  -35   19   15     -0.12      1.06
  -32   19   15      1.04     -0.87
  -29   19   15     -2.17     -3.13
  -26   19   15     -1.82      1.86
  -23   19   15    -15.14     -2.09
  -20   19   15     -0.38      5.46
  -17   19   15     -2.44     -4.09
  -14   19   15      2.18      2.55
  -11   19   15      6.49      3.90
   -8   19   15     -8.04      3.23
   -5   19   15     -8.34    -15.66
   -2   19   15      4.76     -1.43
    1   19   15     -5.28    -12.24
    4   19   15     -6.69      2.64
    7   19   15     -4.18      1.13
   10   19   15      9.66      0.66
   13   19   15     -4.12      4.68
   16   19   15      5.11      2.24
   19   19   15      2.93      6.78
  -37   20   15      2.28      4.38
  -34   20   15     -5.88      0.80
  -31   20   15      7.99      3.21
  -28   20   15     -2.75     -2.23
  -25   20   15      1.34     -1.94
  -22   20   15     -9.10     -6.47
  -19   20   15     12.08     -1.69
  -16   20   15      1.16      1.18
  -13   20   15     13.34     -2.12
  -10   20   15      4.88      3.75
   -7   20   15     -4.16      3.99
   -4   20   15     -2.54     -3.85
   -1   20   15      5.90      2.16
    2   20   15     -1.46      0.47
    5   20   15    -21.42      0.38
    8   20   15      1.19     -0.74
   11   20   15     10.66    -18.54
   14   20   15     -8.70      6.35
   17   20   15      5.31      3.42
  -36   21   15     -3.11     -1.39
  -33   21   15     -4.18     -2.53
  -30   21   15     -4.03     -6.19
  -27   21   15      4.59     -2.51
  -24   21   15      0.29     -1.45
  -21   21   15     -4.49     -9.90
  -18   21   15      1.86      1.96
  -15   21   15     -2.87     -0.47
  -12   21   15     -1.52      2.13
   -9   21   15      2.65      5.09
   -6   21   15      1.48      1.17
   -3   21   15     -4.55      7.31
    0   21   15      5.46     -2.18
    3   21   15     -3.91      1.62
    6   21   15     -4.66     -3.35
    9   21   15     11.33      3.36
   12   21   15     -8.77     -0.19
   15   21   15      5.84      2.63
  -38   22   15      8.34     -4.97
  -35   22   15     -1.62     -4.68
  -32   22   15      9.90     -6.60
  -29   22   15      5.45      3.59
  -26   22   15      1.00      5.43
  -23   22   15      1.68     -1.53
  -20   22   15      2.72      0.48
  -17   22   15      3.20      1.76
  -14   22   15      1.35     -1.24
  -11   22   15    -20.21      4.34
   -8   22   15     10.55     26.50
   -5   22   15     -3.40      1.82
   -2   22   15      8.60     -1.19
    1   22   15     -1.92      0.73
    4   22   15      3.65     -2.08
    7   22   15      4.43      5.91
   10   22   15     10.86     -6.18
   13   22   15    -10.11     -4.89
   16   22   15     -6.81     -2.80
  -37   23   15      7.68      3.91
  -34   23   15      4.09     -1.48
  -31   23   15     -5.04     -2.89
  -28   23   15     -7.27      0.73
  -25   23   15      5.19     -0.30
  -22   23   15     -2.55      5.66
  -19   23   15      5.05      6.47
  -16   23   15     11.19     -2.82
  -13   23   15     -2.69     -3.78
  -10   23   15     -1.20      3.68
   -7   23   15     -0.04      1.03
   -4   23   15     -2.88      2.13
   -1   23   15     14.01      5.47
    2   23   15      2.77      0.78
    5   23   15     -6.86     -1.88
    8   23   15      3.06     -2.40
   11   23   15      0.24      0.68
   14   23   15      5.58      1.56
  -36   24   15     -2.44      7.26
  -33   24   15     -0.79     -7.31
  -30   24   15      6.27      0.65
  -27   24   15      2.93      1.27
  -24   24   15      1.42      2.03
  -21   24   15      3.06     25.45
  -18   24   15      4.03      5.17
  -15   24   15     -3.55     -1.44
  -12   24   15     -2.13     -2.74
   -9   24   15     -1.31      4.00
   -6   24   15     -0.22     -6.54
   -3   24   15     -1.63     -1.63
    0   24   15      5.42     -1.74
    3   24   15     -4.21     -0.36
    6   24   15      3.01      0.18
    9   24   15      1.42     -3.73
   12   24   15     -8.39     -0.70
  -35   25   15     -4.19      1.20
  -32   25   15      4.89      7.93
  -29   25   15      2.84     -1.92
  -26   25   15     -3.34     -6.14
  -23   25   15      3.28      0.27
  -20   25   15      6.23     -1.26
  -17   25   15      8.14     -1.50
  -14   25   15     -3.04     -6.25
  -11   25   15      7.30     -0.62
   -8   25   15      3.26      5.19
   -5   25   15      0.70     -5.86
   -2   25   15      2.29     -2.42
    1   25   15     -2.56     -2.13
    4   25   15      0.53      2.66
    7   25   15      2.85     -1.97
   10   25   15     -3.25     -2.25
  -37   26   15      0.20      4.42
  -34   26   15     -8.33      3.33
  -31   26   15     -2.10     -3.33
  -28   26   15      5.55     -0.06
  -25   26   15    -10.35    -22.14
  -22   26   15     -0.08     -6.44
  -19   26   15      4.03     -1.90
  -16   26   15     -0.55      0.56
  -13   26   15      7.71      1.31
  -10   26   15     -1.95     -0.90
   -7   26   15     -1.96      0.14
   -4   26   15      0.23     -0.30
   -1   26   15      6.46     -4.16
    2   26   15     -6.29      5.62
    5   26   15     -0.96      0.72
    8   26   15     10.65     -5.01
   11   26   15    -10.64      6.05
  -36   27   15     -5.53      5.68
  -33   27   15      1.84     -1.88
  -30   27   15     -1.00      6.91
  -27   27   15     -3.69     -4.49
  -24   27   15     -1.32      0.00
  -21   27   15     -3.68    -12.96
  -18   27   15      8.47     -0.65
  -15   27   15      1.00     -1.09
  -12   27   15      3.30     -0.76
   -9   27   15      2.40     -0.45
   -6   27   15     -0.09     -6.10
   -3   27   15     -0.34      3.53
    0   27   15      6.77      2.54
    3   27   15     -6.35      4.24
    6   27   15      4.71     -2.50
    9   27   15     -0.72     -0.40
  -35   28   15     -4.15      0.86
  -32   28   15      1.20     -3.18
  -29   28   15      8.14      4.30
  -26   28   15     -4.70      1.88
  -23   28   15     -7.62      0.63
  -20   28   15     -3.49     -1.15
  -17   28   15     -1.42     -3.81
  -14   28   15      3.50     -0.34
  -11   28   15      0.37      6.21
   -8   28   15      8.07     -6.79
   -5   28   15      4.32     -3.27
   -2   28   15      2.70     -0.77
    1   28   15     -7.94     -0.67
    4   28   15    -10.17     -3.74
    7   28   15     -0.61      0.01
  -34   29   15     -1.86     -3.31
  -31   29   15      3.15     -2.36
  -28   29   15     -2.36      0.08
  -25   29   15     -4.59      1.41
  -22   29   15     -2.16      3.03
  -19   29   15    -11.38      1.14
  -16   29   15     -2.24      2.31
  -13   29   15     -4.34      1.43
  -10   29   15     -2.71     -0.38
   -7   29   15      0.85     -0.22
   -4   29   15     -2.80      0.30
   -1   29   15     12.29     -2.53
    2   29   15     -3.92    -10.20
    5   29   15      4.55     -4.22
  -33   30   15     -4.46      2.54
  -30   30   15      4.05     -5.93
  -27   30   15      1.28     -1.10
  -24   30   15     -4.73      0.90
  -21   30   15     -3.18     -5.75
  -18   30   15     -5.61      5.28
  -15   30   15     11.41      2.70
  -12   30   15     -0.95      2.89
   -9   30   15     -5.62     -1.35
   -6   30   15      5.94     -1.89
   -3   30   15     -2.34      0.15
    0   30   15      4.09     -0.94
    3   30   15      2.71     -2.81
  -35   31   15    -20.42     -6.03
  -32   31   15      0.30      2.20
  -29   31   15     -0.61      6.11
  -26   31   15      6.55      1.15
  -23   31   15     -2.74     -6.49
  -20   31   15     -4.41      2.10
  -17   31   15      7.62      3.17
  -14   31   15      0.52      1.39
  -11   31   15     -4.18      2.27
   -8   31   15     -1.15      0.42
   -5   31   15      3.78      0.58
   -2   31   15      3.47      2.84
    1   31   15      3.87     -0.53
    4   31   15     -4.55     -1.53
  -34   32   15     -0.40     -8.41
  -31   32   15     -4.16      0.08
  -28   32   15      0.83     -2.21
  -25   32   15     -0.20     -2.08
  -22   32   15     -1.70     -4.94
  -19   32   15     -9.58      4.59
  -16   32   15     11.75     -5.53
  -13   32   15      8.03     -7.93
  -10   32   15      2.37      4.63
   -7   32   15     -3.01      6.95
   -4   32   15      7.31     -2.04
   -1   32   15      1.99     -2.36
    2   32   15      7.09     -3.44
  -33   33   15    -10.02      1.71
  -30   33   15     -8.26     -1.08
  -27   33   15      0.20     10.43
  -24   33   15      2.89     -2.22
  -21   33   15     -5.36     -3.17
  -18   33   15    -10.59      1.21
  -15   33   15     -1.17      1.71
  -12   33   15      9.45     -1.51
   -9   33   15     -3.05     -0.83
   -6   33   15      1.26     -0.53
   -3   33   15     -2.22      0.17
    0   33   15      3.66      1.68
  -32   34   15     -2.91     -6.08
  -29   34   15      1.57     -1.27
  -26   34   15     -4.50      3.40
  -23   34   15     -2.33     -1.12
  -20   34   15      3.84      2.65
  -17   34   15    -10.73     -0.62
  -14   34   15     -1.59      0.12
  -11   34   15      7.19      2.54
   -8   34   15     -1.41      6.46
   -5   34   15     11.82      1.92
   -2   34   15     -3.21     -0.76
  -31   35   15     -1.81      0.46
  -28   35   15     -7.79     10.93
  -25   35   15     -5.92     -0.53
  -22   35   15      3.33      1.22
  -19   35   15     -6.72     -3.65
  -16   35   15      3.19     -1.27
  -13   35   15     -0.08      0.07
  -10   35   15     -3.44      0.89
   -7   35   15      2.76     -1.34
   -4   35   15     -2.17      2.05
  -27   36   15     -1.26      0.81
  -24   36   15      2.05      1.96
  -21   36   15      1.22     -0.48
  -18   36   15     -3.90     -2.07
  -15   36   15      0.40     -0.29
  -12   36   15      5.12     -7.15
   -9   36   15      1.52      0.52
  -26   37   15     -8.35     -1.94
  -23   37   15     -9.07      0.98
  -20   37   15     -0.28     -1.50
  -17   37   15      4.98     -0.54
  -14   37   15      6.40     -1.97
  -11   37   15      0.64     -1.52
  -22   38   15     -5.97     -3.53
  -19   38   15      4.20      0.17
  -16   38   15      2.87      4.34
   -1    1   16     77.76     -5.43
   -3    2   16     15.83      3.34
    0    2   16      2.14      1.29
   -5    3   16    -23.76      0.60
   -2    3   16    -30.18     -1.97
    1    3   16      6.66      4.14
   -7    4   16    -29.23      3.89
   -4    4   16    -14.13      0.21
   -1    4   16      3.65      3.58
    2    4   16     -8.88     -3.09
   -9    5   16      4.05     13.26
   -6    5   16      5.40     -4.65
   -3    5   16    -28.18     -0.47
    0    5   16    -14.60      5.03
    3    5   16    -19.45     -6.51
  -11    6   16     -4.23      1.29
   -8    6   16     18.21     -5.21
   -5    6   16     16.66     -5.75
   -2    6   16    -28.49      3.93
    1    6   16     18.67      6.20
    4    6   16     12.77      0.00
  -13    7   16     -1.89     -0.73
  -10    7   16     -2.83     -1.96
   -7    7   16     -9.99    -20.77
   -4    7   16      2.70      7.29
   -1    7   16      2.55      2.12
    2    7   16     17.95      0.49
    5    7   16      1.44      4.98
  -15    8   16     -2.47     -2.98
  -12    8   16      1.27     -0.55
   -9    8   16    -22.28     -1.03
   -6    8   16      6.44     -5.77
   -3    8   16     -1.07     -4.19
    0    8   16    -10.28     -0.10
    3    8   16      9.27      4.39
    6    8   16      1.30      3.89
  -17    9   16     -0.11      3.79
  -14    9   16     14.47      1.06
  -11    9   16      1.95     -1.16
   -8    9   16     -1.04      3.94
   -5    9   16     16.41      6.82
   -2    9   16     34.38      0.38
    1    9   16    -20.68     -5.89
    4    9   16     -7.18     -0.01
    7    9   16     -6.65      4.19
  -19   10   16      1.26     -2.78
  -16   10   16      4.31      1.42
  -13   10   16      6.80     -8.18
  -10   10   16     -2.80     -1.03
   -7   10   16     -0.65      0.47
   -4   10   16      4.70     -2.44
   -1   10   16    -14.50     -3.08
    2   10   16      9.22     -6.07
    5   10   16      5.54      5.11
    8   10   16      8.20      3.68
  -21   11   16    -17.68      1.44
  -18   11   16     -5.55     -4.95
  -15   11   16    -13.51      2.79
  -12   11   16    -10.00      4.35
   -9   11   16      2.83     -4.50
   -6   11   16     -7.05     -3.56
   -3   11   16     10.12      1.11
    0   11   16     -6.27      1.52
    3   11   16     -2.01      9.91
    6   11   16      9.43      5.46
    9   11   16      5.17      0.87
  -23   12   16      5.60     -1.78
  -20   12   16    -13.51     -0.26
  -17   12   16     -2.06      2.62
  -14   12   16     -7.65      0.92
  -11   12   16    -16.63      5.09
   -8   12   16     -2.67      7.48
   -5   12   16    -19.31      5.56
   -2   12   16     -9.35     -1.99
    1   12   16     -4.19      6.49
    4   12   16     -2.98      1.25
    7   12   16     -7.94     -7.25
   10   12   16     -0.60      6.94
  -25   13   16      8.63     -1.33
  -22   13   16     -2.52     -2.68
  -19   13   16      2.20      3.58
  -16   13   16      4.35      1.10
  -13   13   16      3.18     -2.46
  -10   13   16    -18.99      5.81
   -7   13   16    -10.36     -0.86
   -4   13   16      4.66     32.48
   -1   13   16     -5.96     -1.44
    2   13   16    -11.02     -2.57
    5   13   16     -4.43     -0.47
    8   13   16     -0.97     -9.78
   11   13   16      5.06     -2.62
  -27   14   16     -0.95      5.08
  -24   14   16     -2.03     -2.28
  -21   14   16     -2.73     -0.21
  -18   14   16      0.43      3.08
  -15   14   16      2.38     -9.22
  -12   14   16     16.45      0.79
   -9   14   16      5.91      2.61
   -6   14   16      6.64      5.87
   -3   14   16      5.42      6.60
    0   14   16     -0.97     -2.10
    3   14   16     -5.84      4.42
    6   14   16    -39.07    -48.49
    9   14   16     -1.55     -2.24
   12   14   16      0.43     -5.69
  -29   15   16     -3.43      2.72
  -26   15   16      1.11     -0.87
  -23   15   16      0.44      1.85
  -20   15   16      3.75     -5.88
  -17   15   16      4.43     -7.51
  -14   15   16     -1.37     -7.98
  -11   15   16     18.72     -0.93
   -8   15   16     -4.24      5.75
   -5   15   16     -9.95      2.70
   -2   15   16      8.36      4.44
    1   15   16      2.66     -7.29
    4   15   16      2.37     -1.82
    7   15   16    -10.94     -4.07
   10   15   16     -3.23     -2.21
   13   15   16     -1.33     -1.95
  -31   16   16     -7.42      2.41
  -28   16   16     -1.86      2.77
  -25   16   16      2.83      3.47
  -22   16   16     -0.81      2.00
  -19   16   16     -3.97     -1.31
  -16   16   16    -11.16      4.00
  -13   16   16     -5.26      0.05
  -10   16   16     -9.54    -10.24
   -7   16   16     15.00     -2.53
   -4   16   16      2.24     -1.52
   -1   16   16     10.36     -1.47
    2   16   16      6.97     -3.95
    5   16   16     -5.63     -5.95
    8   16   16      9.72      5.16
   11   16   16      4.64      5.37
   14   16   16     -3.56      2.69
  -33   17   16     -3.78     10.54
  -30   17   16      6.49     -4.44
  -27   17   16      8.89     -1.85
  -24   17   16      4.93      9.98
  -21   17   16      5.65     -0.14
  -18   17   16      1.06     -1.58
  -15   17   16     -7.68      3.73
  -12   17   16      1.15     -3.07
   -9   17   16     -5.55      4.15
   -6   17   16      6.65     -3.43
   -3   17   16      6.05      2.28
    0   17   16      1.74     -3.74
    3   17   16     10.92     -4.16
    6   17   16     -1.54     -1.27
    9   17   16     -1.46      4.58
   12   17   16     -3.84      0.69
   15   17   16      2.30      1.01
  -35   18   16      0.84      2.43
  -32   18   16     -3.01      5.82
  -29   18   16     -1.47      2.75
  -26   18   16      3.42     -3.70
  -23   18   16     -1.00     -1.32
  -20   18   16     -0.94      3.12
  -17   18   16      4.27     -4.34
  -14   18   16     -4.58     -3.35
  -11   18   16      2.16      2.60
   -8   18   16     10.88     -1.12
   -5   18   16      1.48      1.03
   -2   18   16     -0.37     -0.89
    1   18   16     -7.68     -0.68
    4   18   16     -0.85     -9.29
    7   18   16      1.45      5.39
   10   18   16     10.37      1.65
   13   18   16      9.91      2.85
   16   18   16     10.36      4.79
  -37   19   16      8.26     -2.13
  -34   19   16      6.37      4.16
  -31   19   16     -5.60     -4.84
  -28   19   16     -3.87     -4.84
  -25   19   16     10.11      3.92
  -22   19   16      2.86     -1.90
  -19   19   16      7.37     -0.45
  -16   19   16      2.69     -2.48
  -13   19   16      2.45     -3.43
  -10   19   16      7.62    -13.77
   -7   19   16     -5.97     -2.79
   -4   19   16     -5.61      0.00
   -1   19   16     -7.18     -8.27
    2   19   16     -5.58      5.40
    5   19   16      6.73      3.93
    8   19   16     -5.85     -4.53
   11   19   16     -6.80      0.77
   14   19   16     10.82     -0.57
   17   19   16      0.00     -2.44
  -36   20   16      6.32     -3.67
  -33   20   16      3.10     -4.30
  -30   20   16      2.18     -1.66
  -27   20   16     -7.54     -0.22
  -24   20   16      2.09      1.75
  -21   20   16      5.91     -1.63
  -18   20   16      5.23     -1.24
  -15   20   16     -6.50     -0.66
  -12   20   16     -0.26     -0.74
   -9   20   16      7.99      0.30
   -6   20   16      1.16      3.09
   -3   20   16      4.36      1.35
    0   20   16     -2.15     -4.71
    3   20   16      2.03      5.08
    6   20   16      2.40      0.48
    9   20   16      2.14     -1.33
   12   20   16      5.49      4.09
   15   20   16      2.50      2.97
   18   20   16      3.95      0.26
  -38   21   16     -0.93     -1.55
  -35   21   16     11.83     -2.62
  -32   21   16      8.82      3.40
  -29   21   16      2.38      5.09
  -26   21   16      4.34     -2.09
  -23   21   16     -5.98      2.88
  -20   21   16      3.23     -1.78
  -17   21   16     -3.24      4.45
  -14   21   16      4.70     -4.64
  -11   21   16      1.46      1.33
   -8   21   16     10.06      0.96
   -5   21   16     -0.60      1.87
   -2   21   16      0.28     -2.22
    1   21   16     -1.26      8.73
    4   21   16      4.50      2.26
    7   21   16     -3.45     -0.39
   10   21   16      7.44      0.58
   13   21   16      8.66     -5.39
   16   21   16      3.00      0.92
  -37   22   16     -6.11     -1.48
  -34   22   16     10.31      6.05
  -31   22   16      5.19     -0.21
  -28   22   16     -2.20      2.67
  -25   22   16     -1.43      4.08
  -22   22   16      0.67      0.84
  -19   22   16     -9.68     15.61
  -16   22   16      3.96     -2.02
  -13   22   16      6.89      1.26
  -10   22   16    -11.30     -2.91
   -7   22   16      1.03     -0.64
   -4   22   16      2.58      0.28
   -1   22   16     -5.07      0.80
    2   22   16     -3.53     28.51
    5   22   16     -6.92     -0.49
    8   22   16      3.22      2.82
   11   22   16      2.44     -2.70
   14   22   16     -0.90     -2.19
  -36   23   16     -6.97     -1.92
  -33   23   16      6.23      5.54
  -30   23   16     -0.15     -1.21
  -27   23   16      9.21     -4.54
  -24   23   16      5.74     -2.84
  -21   23   16     -4.97     -0.99
  -18   23   16    -15.20      6.28
  -15   23   16      6.23      6.46
  -12   23   16     -0.41     -1.89
   -9   23   16      0.51     -2.77
   -6   23   16     -7.03     -0.45
   -3   23   16      0.81      0.36
    0   23   16     -2.55      7.08
    3   23   16      0.59      6.59
    6   23   16      0.27      0.18
    9   23   16     -1.78     -0.66
   12   23   16      0.42     -0.04
   15   23   16     -1.70     -1.46
  -38   24   16      4.41     -0.47
  -35   24   16      2.30      5.47
  -32   24   16     -0.02     -4.20
  -29   24   16      1.17     -1.73
  -26   24   16      0.13     -2.07
  -23   24   16     -0.55      2.26
  -20   24   16     -3.60      1.88
  -17   24   16      3.35      1.65
  -14   24   16      6.54      1.11
  -11   24   16     -2.98     -5.63
   -8   24   16     -0.18      4.90
   -5   24   16      1.19      0.33
   -2   24   16     -0.31     -4.28
    1   24   16      1.63      5.28
    4   24   16      5.85      0.09
    7   24   16      6.14      2.97
   10   24   16     -4.84      3.76
   13   24   16      4.43     -2.44
  -37   25   16      0.07      1.43
  -34   25   16      6.21     -3.77
  -31   25   16      2.00     -7.89
  -28   25   16     -2.18     -0.71
  -25   25   16      1.38      5.81
  -22   25   16      0.33    -10.47
  -19   25   16      1.65     -0.16
  -16   25   16     -4.72      9.27
  -13   25   16     -0.32      2.06
  -10   25   16      9.06     -2.41
   -7   25   16     -4.11      1.52
   -4   25   16     -6.80     -2.78
   -1   25   16      2.04     -3.58
    2   25   16      6.01      3.02
    5   25   16     -3.69      2.85
    8   25   16     -2.17      0.13
   11   25   16      3.95     -5.74
  -36   26   16     -1.54     -5.33
  -33   26   16    -12.04    -11.17
  -30   26   16     -1.18     -2.64
  -27   26   16     -2.28     -0.01
  -24   26   16     -3.02     -1.86
  -21   26   16      6.08      0.35
  -18   26   16      4.31      4.32
  -15   26   16     -0.62     -3.98
  -12   26   16      0.30     -4.20
   -9   26   16      0.41      0.03
   -6   26   16      0.22      1.08
   -3   26   16      2.34     -0.56
    0   26   16     -4.00     -2.75
    3   26   16      5.36      3.29
    6   26   16     -3.08     -0.32
    9   26   16      3.47     -3.65
  -35   27   16     -8.87    -10.52
  -32   27   16      4.06    -29.55
  -29   27   16      0.44      3.03
  -26   27   16     -0.92      1.84
  -23   27   16     -8.29      1.85
  -20   27   16     -3.77      2.57
  -17   27   16      6.55      2.11
  -14   27   16      6.54     -0.89
  -11   27   16      4.69     -5.95
   -8   27   16     -5.72      0.98
   -5   27   16      1.96     -1.76
   -2   27   16      4.12     -5.13
    1   27   16      3.64     -0.08
    4   27   16     -0.66     -3.93
    7   27   16     -3.09     -2.28
   10   27   16     -0.38     -2.92
  -34   28   16      4.17     -2.12
  -31   28   16     -0.20     -0.10
  -28   28   16      4.73      2.61
  -25   28   16     -2.22     -5.77
  -22   28   16     -1.21     -2.94
  -19   28   16      7.55      2.17
  -16   28   16     -6.50     -1.92
  -13   28   16      8.43      4.52
  -10   28   16     -8.31      3.78
   -7   28   16      1.40     -8.59
   -4   28   16     -6.89     -2.93
   -1   28   16      2.83     -0.94
    2   28   16      3.27     -4.75
    5   28   16      3.15     -2.18
    8   28   16      2.99     -1.69
  -36   29   16     -4.52      3.37
  -33   29   16     -4.09     -3.85
  -30   29   16     -0.72      8.38
  -27   29   16     -1.29      3.04
  -24   29   16     -5.36      2.78
  -21   29   16      6.18     -2.72
  -18   29   16     -2.26     -4.75
  -15   29   16     -7.64     -3.20
  -12   29   16    -12.72     -4.61
   -9   29   16      2.12     -4.19
   -6   29   16      8.42     -3.42
   -3   29   16      3.41     -2.38
    0   29   16      0.81     -1.42
    3   29   16     -6.42     -0.45
    6   29   16      6.13     -1.37
  -35   30   16     -7.69     -9.26
  -32   30   16    -11.96     -1.78
  -29   30   16      0.89     13.11
  -26   30   16      3.93      4.39
  -23   30   16     -3.21     -0.48
  -20   30   16      3.35     -6.25
  -17   30   16      5.29     -0.36
  -14   30   16     13.35     -9.28
  -11   30   16      1.25     -0.49
   -8   30   16      3.38     -1.01
   -5   30   16     -2.14     -1.84
   -2   30   16      0.44      1.45
    1   30   16     -0.73     -3.25
    4   30   16     -4.07      2.67
  -34   31   16      0.54      2.89
  -31   31   16     -4.52      5.04
  -28   31   16      3.47     -8.78
  -25   31   16     -5.66     -0.96
  -22   31   16      0.66     -4.52
  -19   31   16     -2.30     -1.15
  -16   31   16      1.37     -4.67
  -13   31   16      6.74      1.52
  -10   31   16      4.04     -1.69
   -7   31   16      3.84     -0.21
   -4   31   16     -2.06     -0.80
   -1   31   16     -7.06     -5.01
    2   31   16     -4.94     -0.88
  -33   32   16      9.12      1.44
  -30   32   16     -3.56      1.72
  -27   32   16      5.32     -0.54
  -24   32   16      2.68      6.20
  -21   32   16     -7.06     -4.90
  -18   32   16     -5.12     -3.37
  -15   32   16     -2.17      0.26
  -12   32   16      2.24      1.53
   -9   32   16      1.81      3.64
   -6   32   16     -0.39     -6.63
   -3   32   16     -0.59     -1.93
  -32   33   16      2.84      7.48
  -29   33   16      8.51     -4.93
  -26   33   16      2.78     -4.28
  -23   33   16      4.09     -3.88
  -20   33   16     -6.48      0.32
  -17   33   16      8.84     -0.26
  -14   33   16     -7.48      1.47
  -11   33   16     -5.49      2.66
   -8   33   16      1.21     -1.46
   -5   33   16     -1.60      5.77
   -2   33   16     -6.13      1.78
  -31   34   16      0.22     -0.32
  -28   34   16     -3.80      4.40
  -25   34   16      1.27      4.35
  -22   34   16    -10.07      1.37
  -19   34   16     -4.31      2.09
  -16   34   16      5.50     -1.31
  -13   34   16     -0.10     -3.14
  -10   34   16     -2.22      0.61
   -7   34   16      1.49      0.45
   -4   34   16     -8.11     -0.72
  -30   35   16     -3.93      2.44
  -27   35   16      3.86      5.95
  -24   35   16     -9.43     -0.92
  -21   35   16     10.87     -1.38
  -18   35   16      9.74      1.45
  -15   35   16     10.33     -0.34
  -12   35   16      1.94      1.42
   -9   35   16      3.54     -2.16
   -6   35   16      4.55      0.87
  -29   36   16     -1.60      0.56
  -26   36   16      6.26      1.05
  -23   36   16     -7.62     -7.05
  -20   36   16    -13.71      2.91
  -17   36   16      9.45     -1.34
  -14   36   16      2.60      0.39
  -11   36   16      6.41     -1.92
   -8   36   16     -2.40     -0.28
  -25   37   16     -4.51     -0.96
  -22   37   16      3.36     -0.91
  -19   37   16     -5.29     -2.07
  -16   37   16     -0.80      1.96
  -13   37   16     -0.65     -0.52
  -10   37   16      3.26      3.72
  -21   38   16     10.10      1.97
  -18   38   16     10.55      1.60
  -15   38   16      4.58      1.63
    0    1   17     24.25      4.84
   -2    2   17      5.33     -3.25
    1    2   17    -13.32      0.50
   -4    3   17      4.86     -0.84
   -1    3   17     24.00      2.96
    2    3   17    -35.89     -4.78
   -6    4   17     10.30      7.71
   -3    4   17     12.92     -0.92
    0    4   17    -13.84     -1.55
    3    4   17    -33.12     -9.86
   -8    5   17      8.03     -2.72
   -5    5   17     27.75      1.74
   -2    5   17     26.01     -3.06
    1    5   17     -5.89     -5.81
    4    5   17      8.43     -0.76
  -10    6   17      3.68      0.07
   -7    6   17     21.41      3.02
   -4    6   17     -6.96     -0.53
   -1    6   17    -11.26     -3.48
    2    6   17     -5.74      2.72
    5    6   17     -1.38      2.61
  -12    7   17      2.81     -0.83
   -9    7   17     -3.05     -2.62
   -6    7   17      0.15     -4.18
   -3    7   17     26.50      0.37
    0    7   17    -15.46    -12.03
    3    7   17    -11.87      7.22
    6    7   17      5.42      3.97
  -14    8   17      3.89      1.60
  -11    8   17     19.15      7.29
   -8    8   17      5.93     -1.71
   -5    8   17     19.07      3.68
   -2    8   17      3.59     -1.30
    1    8   17      6.33     -0.16
    4    8   17     -0.22      2.40
    7    8   17     -0.26      0.52
  -16    9   17      2.57      1.36
  -13    9   17     21.22      5.16
  -10    9   17     10.51      3.00
   -7    9   17     10.06     -3.13
   -4    9   17      5.71     -3.57
   -1    9   17      8.13      6.67
    2    9   17      1.55      7.41
    5    9   17      6.37     -5.74
    8    9   17      0.58     -2.31
  -18   10   17     -8.05     -1.32
  -15   10   17     -0.82     -0.50
  -12   10   17     -4.57     -8.09
   -9   10   17    -12.69      0.08
   -6   10   17    -20.32     15.38
   -3   10   17      7.31     -3.33
    0   10   17     -4.55      3.93
    3   10   17      6.01     -4.83
    6   10   17      4.12      2.20
    9   10   17      3.26      3.14
  -20   11   17     -2.67      0.16
  -17   11   17      8.22      0.65
  -14   11   17     -5.27      2.41
  -11   11   17    -17.70      6.31
   -8   11   17      1.39     -2.79
   -5   11   17     -6.81     14.71
   -2   11   17     -4.20      1.54
    1   11   17     -6.03      1.51
    4   11   17     -2.58      2.08
    7   11   17      4.45     -3.11
   10   11   17      0.41     -1.96
  -22   12   17      3.37     -1.36
  -19   12   17      5.23     11.30
  -16   12   17      3.52     -3.94
  -13   12   17      1.18     -2.06
  -10   12   17      8.39     -0.70
   -7   12   17      3.64      4.08
   -4   12   17     10.53     -0.10
   -1   12   17    -15.71      2.76
    2   12   17     -2.61      7.62
    5   12   17    -17.62     -3.90
    8   12   17      9.84     -8.50
   11   12   17     -4.66      1.45
  -24   13   17     -6.53      5.65
  -21   13   17     -3.96      0.12
  -18   13   17      5.84      5.47
  -15   13   17     10.24      0.34
  -12   13   17      8.60     -3.18
   -9   13   17     -6.29      1.37
   -6   13   17      4.01     -1.94
   -3   13   17      5.50      0.29
    0   13   17     -5.56      3.17
    3   13   17     -0.14      6.22
    6   13   17     -7.34    -10.03
    9   13   17     -1.20     -3.95
   12   13   17     -2.85      0.91
  -26   14   17     -9.05     -0.41
  -23   14   17     -1.66      0.02
  -20   14   17     -5.90      3.82
  -17   14   17      2.15     -0.48
  -14   14   17     12.23     -0.96
  -11   14   17     31.37    -29.89
   -8   14   17      2.84      0.87
   -5   14   17    -12.33     -2.43
   -2   14   17    -13.86     -3.22
    1   14   17     -0.22     -2.40
    4   14   17     -0.35      1.06
    7   14   17      4.11     -9.27
   10   14   17    -12.34      4.43
   13   14   17      0.12      2.75
  -28   15   17     -2.34      1.21
  -25   15   17     -3.55     -3.88
  -22   15   17      3.05     -4.03
  -19   15   17      4.18     -0.51
  -16   15   17     -4.72      2.47
  -13   15   17     -0.36     -0.32
  -10   15   17      4.55     -7.31
   -7   15   17    -16.15     -4.88
   -4   15   17     -6.53     -5.30
   -1   15   17     -8.68     -2.80
    2   15   17     -2.79      1.72
    5   15   17     -3.53     -2.52
    8   15   17      2.89      2.19
   11   15   17      7.92     -1.74
   14   15   17      2.07      1.46
  -30   16   17    -14.29      1.93
  -27   16   17     -4.16     -7.05
  -24   16   17      4.50     -2.86
  -21   16   17      7.71      0.16
  -18   16   17      2.64     -7.36
  -15   16   17     -5.45      1.69
  -12   16   17      4.89     -3.00
   -9   16   17      4.16     -2.14
   -6   16   17     -4.28      1.07
   -3   16   17      7.40     -0.19
    0   16   17      1.77      3.68
    3   16   17     -5.12      4.86
    6   16   17      4.39     -0.58
    9   16   17      3.19     -8.78
   12   16   17     -0.41      3.86
   15   16   17     -5.33     -3.24
  -32   17   17    -10.85     -4.13
  -29   17   17     -4.86     -2.48
  -26   17   17     -6.74     -1.88
  -23   17   17     -2.40     -0.90
  -20   17   17      6.94      2.79
  -17   17   17     -6.29     -2.74
  -14   17   17     -2.30      6.33
  -11   17   17     -6.08     -3.70
   -8   17   17    -12.36     -4.47
   -5   17   17     -5.65     -4.25
   -2   17   17     -5.45      1.02
    1   17   17     -4.21      5.72
    4   17   17     -6.35     -2.05
    7   17   17      0.57      3.98
   10   17   17     -0.78      0.10
   13   17   17    -11.91     13.43
   16   17   17     -3.09      2.39
  -34   18   17     -2.45     -5.30
  -31   18   17     -4.27      0.55
  -28   18   17      8.47     -2.83
  -25   18   17     -3.26      1.24
  -22   18   17     -1.01      1.49
  -19   18   17     -1.26     -1.90
  -16   18   17    -13.56     -4.15
  -13   18   17      8.02      7.55
  -10   18   17     -7.20      2.49
   -7   18   17     -5.76    -21.76
   -4   18   17      5.61      0.48
   -1   18   17     -4.46     -1.31
    2   18   17      6.62      3.65
    5   18   17     -3.13      0.86
    8   18   17     12.39      3.29
   11   18   17     -6.37     -2.25
   14   18   17      0.40      1.02
   17   18   17      5.33      2.45
  -36   19   17      4.38     -2.69
  -33   19   17      4.54      3.71
  -30   19   17      2.28      0.14
  -27   19   17      0.13     -0.81
  -24   19   17     -7.70      6.77
  -21   19   17     -6.70      9.96
  -18   19   17      3.37      6.25
  -15   19   17     -8.30      1.13
  -12   19   17     -2.47      2.15
   -9   19   17      3.20     -0.39
   -6   19   17     -6.02      0.45
   -3   19   17     -2.52     -2.48
    0   19   17     -0.31      0.59
    3   19   17      3.85     -4.23
    6   19   17     -3.17     -1.75
    9   19   17      2.81      0.76
   12   19   17      2.18      2.06
   15   19   17      2.55      0.40
   18   19   17     -1.60     -2.26
  -38   20   17     -4.50      4.32
  -35   20   17     -2.15      0.66
  -32   20   17      8.94     -4.49
  -29   20   17      6.97     -0.65
  -26   20   17      2.60      4.22
  -23   20   17     -0.68      1.78
  -20   20   17     -2.18      1.13
  -17   20   17      4.90      5.06
  -14   20   17      0.98      2.75
  -11   20   17     -7.52      3.19
   -8   20   17      2.24     -4.45
   -5   20   17     -9.07      2.00
   -2   20   17      5.80      3.88
    1   20   17      3.88      0.14
    4   20   17     -2.81      5.98
    7   20   17     -4.43     -2.90
   10   20   17     -0.41      1.60
   13   20   17     -0.60      0.83
   16   20   17      0.15     -8.91
  -37   21   17     -7.52      4.33
  -31   21   17      5.83      1.90
  -28   21   17     -0.60     -2.12
  -25   21   17      2.67     -2.21
  -22   21   17     -2.65     -3.46
  -19   21   17      5.09     -3.02
  -16   21   17     -1.84      2.46
  -13   21   17      6.24     -0.83
  -10   21   17     -1.76     -1.22
   -7   21   17     -2.03     -3.27
   -4   21   17      3.94      5.60
   -1   21   17     -4.51      2.29
    2   21   17      4.87      5.45
    5   21   17      1.31      5.90
    8   21   17      5.52      4.07
   11   21   17     -0.51     -3.12
   14   21   17     -2.34      0.82
   17   21   17      3.35     -2.11
  -36   22   17      4.63     15.01
  -33   22   17     -1.86     -1.15
  -30   22   17     -0.43     -0.98
  -27   22   17      4.26      2.91
  -24   22   17      4.47     -0.96
  -21   22   17     -1.39     -1.74
  -18   22   17      2.06      0.04
  -15   22   17      2.95     -0.64
  -12   22   17     -1.22     -2.28
   -9   22   17     -2.59     -1.51
   -6   22   17      0.89     -0.12
   -3   22   17     -5.35      3.13
    0   22   17     -1.83      1.24
    3   22   17      0.85     -1.66
    6   22   17     -7.55      1.93
    9   22   17      1.22     -1.69
   12   22   17      0.07     -0.36
   15   22   17     -1.58     -1.00
  -38   23   17      4.42      8.24
  -35   23   17      7.15      4.51
  -32   23   17      3.90     -4.02
  -29   23   17      3.10      9.27
  -26   23   17      1.39      1.93
  -23   23   17     -1.41     -3.00
  -20   23   17     -4.09      4.68
  -17   23   17      2.41      3.30
  -14   23   17      6.51      2.74
  -11   23   17      7.44     -2.16
   -8   23   17     -1.67      4.70
   -5   23   17     -2.93     -0.90
   -2   23   17      1.57     -1.15
    1   23   17     -2.05     -0.57
    4   23   17     -6.02      1.52
    7   23   17     -2.65      1.65
   10   23   17      1.29     -2.36
   13   23   17      0.33      2.98
  -37   24   17      0.55     10.08
  -34   24   17     -1.48     -4.67
  -31   24   17      7.82     -0.99
  -28   24   17     -3.30     -4.56
  -25   24   17    -10.34      5.72
  -22   24   17      6.65      4.62
  -19   24   17      7.67     -0.90
  -16   24   17      0.31      2.20
  -13   24   17     -5.65      1.84
  -10   24   17     10.00      0.79
   -7   24   17     -3.18     -0.49
   -4   24   17      1.85     -5.35
   -1   24   17     -0.67     -4.09
    2   24   17      4.35      0.26
    5   24   17      4.74     -0.15
    8   24   17      4.70    -19.34
   11   24   17     -7.47      0.03
  -36   25   17     -8.69     -1.30
  -33   25   17    -13.00    -18.88
  -30   25   17     -2.26      6.99
  -27   25   17     -3.81     -1.19
  -24   25   17      8.98     -0.97
  -21   25   17     -2.49      4.25
  -18   25   17      9.12     -4.76
  -15   25   17      2.92      0.01
  -12   25   17      3.46     -0.67
   -9   25   17     -2.49     -2.93
   -6   25   17     -5.32     -2.74
   -3   25   17      7.66     -0.39
    0   25   17      3.18      2.39
    3   25   17     -6.95     -2.51
    6   25   17     -2.90     -1.30
    9   25   17      2.20     -0.59
   12   25   17     -5.96     -2.99
  -35   26   17    -19.09      3.98
  -32   26   17      5.26     -0.57
  -29   26   17     -0.53     -5.02
  -26   26   17     -1.87     -8.36
  -23   26   17      2.04      7.60
  -20   26   17     -6.02      3.84
  -17   26   17      6.52     -2.68
  -14   26   17     -2.23      2.69
  -11   26   17      3.21     12.60
   -8   26   17     -3.66     -4.66
   -5   26   17     -2.30     -2.37
   -2   26   17      7.04     -8.38
    1   26   17      0.45      1.69
    4   26   17     -2.37      2.68
    7   26   17      4.93     -3.30
   10   26   17     -3.92      0.27
  -37   27   17      5.61      1.04
  -34   27   17     -3.49     -0.05
  -31   27   17      2.33      0.79
  -28   27   17     10.19      7.85
  -25   27   17      4.22     -1.24
  -22   27   17     -5.16      2.17
  -19   27   17      4.12     -2.13
  -16   27   17     -4.61     -2.82
  -13   27   17     -3.63      4.49
  -10   27   17     -2.93      2.27
   -7   27   17     -5.48      1.42
   -4   27   17      1.25     -3.34
   -1   27   17      8.84     -0.02
    2   27   17      0.86      4.90
    5   27   17     -2.29      4.01
    8   27   17     -0.08      4.25
  -36   28   17      0.99     -9.67
  -33   28   17      8.91     -6.36
  -30   28   17     -2.95      3.66
  -27   28   17     -2.83      2.67
  -24   28   17     -1.55      0.17
  -21   28   17     -1.69      0.73
  -18   28   17     -0.64      3.18
  -15   28   17      6.77     -0.87
  -12   28   17     -5.58      1.56
   -9   28   17     -7.95     -0.01
   -6   28   17     -4.60     -3.46
   -3   28   17      1.25     -0.93
    0   28   17     -3.38      1.09
    3   28   17     -3.98     16.89
    6   28   17      7.86     -0.02
  -35   29   17      2.29      2.03
  -32   29   17    -10.15    -10.97
  -29   29   17     -2.73     -7.88
  -26   29   17     -4.73     10.69
  -23   29   17     -2.12     -3.22
  -20   29   17      6.14      0.56
  -17   29   17     -4.59     -1.29
  -14   29   17      5.21      3.32
  -11   29   17      0.86      0.90
   -8   29   17     -4.58     -2.44
   -5   29   17     -1.87     -0.13
   -2   29   17     12.07     -0.79
    1   29   17     -0.02      1.78
    4   29   17     -2.52      0.10
    7   29   17      1.22     -1.24
  -34   30   17     -2.75     -4.08
  -31   30   17     -0.51      0.47
  -28   30   17     -2.81     11.03
  -25   30   17      0.13     -4.78
  -22   30   17     10.03      2.45
  -19   30   17      5.89      1.14
  -16   30   17     10.42      4.88
  -13   30   17      1.04      3.21
  -10   30   17      1.56     -0.79
   -7   30   17      0.65     -1.75
   -4   30   17      2.22     -1.76
   -1   30   17      3.07     -1.45
    2   30   17     -0.10      2.68
    5   30   17      4.45     -2.32
  -33   31   17      0.73     -1.75
  -30   31   17     -3.04      1.80
  -27   31   17      3.08     -2.44
  -24   31   17     -3.04      0.73
  -21   31   17      3.92     -0.56
  -18   31   17     -5.65      7.21
  -15   31   17     -5.60      0.21
  -12   31   17      0.17      0.51
   -9   31   17     -2.00     -2.20
   -6   31   17     -2.52      0.94
   -3   31   17     -2.19     -8.53
    0   31   17      6.34      4.68
    3   31   17      4.53      1.05
  -32   32   17      4.02     -3.49
  -29   32   17     -3.26      0.45
  -26   32   17     -2.97     -0.87
  -23   32   17      0.32      0.70
  -20   32   17      5.18     -2.73
  -17   32   17     -5.08     -2.24
  -14   32   17     -2.18      3.86
  -11   32   17      6.32      1.01
   -8   32   17      0.64      1.44
   -5   32   17      9.31     -6.35
   -2   32   17     -3.11      6.51
    1   32   17     -0.25      4.83
  -31   33   17      0.46      0.66
  -28   33   17      0.29     -0.68
  -25   33   17     -6.84     -5.33
  -22   33   17      0.40      5.17
  -19   33   17      2.87      3.22
  -16   33   17      6.09      1.79
  -13   33   17      3.23      6.27
  -10   33   17     -2.68     -0.88
   -7   33   17     -3.22     -0.25
   -4   33   17      3.19     -1.49
   -1   33   17     -2.98      2.37
  -30   34   17     13.63    -13.50
  -27   34   17      2.75      5.09
  -24   34   17      1.99     -2.63
  -21   34   17     -5.22     -2.33
  -18   34   17     -5.72     -6.14
  -15   34   17      5.85      1.82
  -12   34   17      0.61     -1.37
   -9   34   17     10.79      6.72
   -6   34   17      7.84     -1.25
   -3   34   17     -5.00     -0.97
  -29   35   17      0.06     18.53
  -26   35   17     12.13     -7.11
  -23   35   17      6.13     -4.90
  -20   35   17     -8.15     -1.91
  -17   35   17    -10.82     -1.30
  -14   35   17     -2.86     -8.65
  -11   35   17      2.13     -5.52
   -8   35   17     -3.82      1.32
   -5   35   17      3.28      2.85
  -28   36   17      1.29     -0.43
  -25   36   17      2.46     -3.36
  -22   36   17      5.90     -1.70
  -19   36   17      0.20      2.19
  -16   36   17    -10.70     -1.03
  -13   36   17     -0.55     -3.09
  -10   36   17      7.02      0.31
   -7   36   17      2.69      1.76
  -27   37   17      3.34     -0.86
  -24   37   17    -11.00      0.16
  -21   37   17      2.40     -1.92
  -18   37   17      6.36     -1.84
  -15   37   17      2.59      1.25
  -12   37   17     10.28     -0.21
  -23   38   17      4.11     -1.56
  -20   38   17      1.23      2.36
  -17   38   17      3.41     -0.70
    1    1   18    -16.49      0.00
   -1    2   18    -14.78      4.87
    2    2   18    -49.00     -9.38
   -3    3   18    -28.70      4.99
    0    3   18      5.38     -3.44
    3    3   18      9.79     -3.77
   -5    4   18    -27.97      4.07
   -2    4   18     -1.23      2.20
    1    4   18     29.38     -2.34
    4    4   18    -17.09     -0.18
   -7    5   18      0.53      3.12
   -4    5   18     24.29      2.73
   -1    5   18    -36.90     -0.12
    2    5   18    -35.42     -5.99
    5    5   18     16.51      0.25
   -9    6   18      0.93     -7.10
   -6    6   18      6.59     -5.73
   -3    6   18     22.05     -1.11
    0    6   18    -11.99     -0.35
    3    6   18     23.79      1.93
    6    6   18      2.91     -1.92
  -11    7   18     18.05     -0.55
   -8    7   18      5.68      1.97
   -5    7   18     28.48     -2.61
   -2    7   18      0.11     -4.41
    1    7   18     18.07     -3.78
    4    7   18      4.54     -9.07
    7    7   18      0.09     -2.45
  -13    8   18      8.17      0.26
  -10    8   18      0.09      1.10
   -7    8   18      5.46     -5.26
   -4    8   18     47.65      5.50
   -1    8   18     -2.29      0.06
    2    8   18      2.42     -3.74
    5    8   18    -10.11     -1.00
    8    8   18     19.16     -1.37
  -15    9   18     -4.70     -5.30
  -12    9   18      2.65     -0.23
   -9    9   18    -22.99     -7.43
   -6    9   18     -7.99      6.98
   -3    9   18     -3.09      4.88
    0    9   18    -11.91      2.01
    3    9   18    -23.08     -3.71
    6    9   18      9.36      0.98
    9    9   18      7.92     -3.77
  -17   10   18     13.76     -9.13
  -14   10   18     -4.01      8.67
  -11   10   18    -19.99     -2.40
   -8   10   18     11.52      3.67
   -5   10   18     -1.03      2.32
   -2   10   18      8.06     -5.37
    1   10   18      2.78      3.93
    4   10   18      1.42      0.85
    7   10   18      4.44      8.53
   10   10   18     10.96      2.35
  -19   11   18     -1.03      5.40
  -16   11   18     14.94      5.22
  -13   11   18     10.94     -1.49
  -10   11   18      2.72      4.48
   -7   11   18      1.52     -6.57
   -4   11   18     10.89      8.20
   -1   11   18     -1.22     -4.25
    2   11   18      6.49      2.30
    5   11   18      0.77      2.71
    8   11   18      4.28     -0.06
   11   11   18      3.04      1.36
  -21   12   18      0.97      5.50
  -18   12   18      0.09      4.94
  -15   12   18      7.33     -0.24
  -12   12   18     -0.63     -4.95
   -9   12   18     -3.00     -0.99
   -6   12   18      5.03     -1.19
   -3   12   18     15.05     -2.72
    0   12   18    -14.53     -4.31
    3   12   18      3.07      4.80
    6   12   18      3.25     -1.68
    9   12   18      3.73      2.35
   12   12   18     -0.06     -2.68
  -23   13   18     -1.90     -5.58
  -20   13   18     -6.11     -2.56
  -17   13   18     -6.63      0.41
  -14   13   18      5.65     -9.23
  -11   13   18     -5.05     -0.15
   -8   13   18     -2.69      2.66
   -5   13   18      4.34     -5.99
   -2   13   18      9.88      5.04
    1   13   18      7.68     -2.47
    4   13   18      3.58      9.03
    7   13   18      1.54     -0.60
   10   13   18     -4.35     -0.54
   13   13   18      9.49     -6.70
  -25   14   18     -8.52     -2.53
  -22   14   18      2.08     -1.34
  -19   14   18      1.97      0.98
  -16   14   18    -13.72     -1.72
  -13   14   18      9.06      1.15
  -10   14   18      3.39      1.75
   -7   14   18     -3.34      3.20
   -4   14   18     -3.15      1.32
   -1   14   18     -0.90      1.83
    2   14   18     -8.19      2.04
    5   14   18     -9.02     -9.10
    8   14   18     -4.27      2.39
   11   14   18      9.93     -2.95
   14   14   18     -0.10     -0.33
  -27   15   18      2.05      1.58
  -24   15   18     -5.70     -2.08
  -21   15   18      0.12     -2.86
  -18   15   18      6.70      0.97
  -15   15   18     -0.79      2.90
  -12   15   18      9.43     -2.12
   -9   15   18     -4.87     -4.30
   -6   15   18     -9.50     -6.52
   -3   15   18      2.29      8.79
    0   15   18     -3.60      3.71
    3   15   18     -3.50      3.48
    6   15   18     -3.44     -2.41
    9   15   18     -5.96      2.01
   12   15   18      1.50     -3.32
   15   15   18    -16.65     21.90
  -29   16   18     -0.77      1.42
  -26   16   18      1.99     -2.30
  -23   16   18      1.16      1.84
  -20   16   18      4.20     -5.38
  -17   16   18     -3.39      1.19
  -14   16   18      2.41     -2.61
  -11   16   18     -4.76     -2.53
   -8   16   18     -2.28     -0.40
   -5   16   18      6.68     -2.23
   -2   16   18     -7.07     -8.65
    1   16   18      3.40     -4.21
    4   16   18      1.92    -11.94
    7   16   18      2.39     11.05
   10   16   18      1.37      1.52
   13   16   18     -5.71      2.41
   16   16   18     -3.29      1.31
  -31   17   18     -2.43      1.05
  -28   17   18      1.14     -5.77
  -25   17   18      0.03      2.88
  -22   17   18     -8.68     -4.21
  -19   17   18      9.75      4.27
  -16   17   18     -5.63      1.34
  -13   17   18     -4.23     -8.86
  -10   17   18     -3.41     -3.89
   -7   17   18     -5.74     -1.78
   -4   17   18      3.78     -0.69
   -1   17   18      8.97     -0.50
    2   17   18     -3.04      0.95
    5   17   18     -5.42     -2.99
    8   17   18     -6.24     -2.66
   11   17   18     -5.95      0.22
   14   17   18     -2.52      5.88
   17   17   18     10.55     -3.89
  -33   18   18      0.80     -1.12
  -30   18   18     -1.05     -2.22
  -27   18   18     -9.47     -2.54
  -24   18   18     -2.00     -2.11
  -21   18   18    -10.13     -1.77
  -18   18   18     -3.28      5.67
  -15   18   18      0.75      0.33
  -12   18   18     -4.95     -0.73
   -9   18   18     -2.64      1.35
   -6   18   18    -14.25     -2.21
   -3   18   18     -3.44      1.67
    0   18   18     20.52     19.44
    3   18   18      3.50      8.88
    6   18   18      9.53      2.42
    9   18   18      1.25     -1.59
   12   18   18      1.60      0.64
   15   18   18     -0.67      8.26
   18   18   18     14.69      4.22
  -35   19   18      1.62      4.66
  -32   19   18     -0.75     -5.47
  -29   19   18      5.97      3.86
  -26   19   18      0.07     -4.05
  -23   19   18      5.32      0.75
  -20   19   18     -6.21     -0.51
  -17   19   18      7.25     -1.06
  -14   19   18     -2.50     -0.50
  -11   19   18      6.70      1.04
   -8   19   18     -1.62      3.40
   -5   19   18      3.13     -3.08
   -2   19   18      0.13      0.98
    1   19   18    -11.08      0.72
    4   19   18      3.65      0.45
    7   19   18      6.98     -3.95
   10   19   18     -2.09     -0.60
   13   19   18     -2.49     -4.93
   16   19   18      1.53     -2.53
   19   19   18      4.43      1.06
  -37   20   18     -1.00     -0.45
  -31   20   18      1.10      3.15
  -28   20   18     -0.62      1.44
  -25   20   18      1.57      7.81
  -22   20   18     -1.72     -4.83
  -19   20   18      0.51     -0.74
  -16   20   18      2.14     -3.61
  -13   20   18     -6.87     -2.87
  -10   20   18     -6.78     -1.78
   -7   20   18      1.14     -2.99
   -4   20   18      2.84     -5.66
   -1   20   18      0.66      3.28
    2   20   18     -5.78     -6.73
    5   20   18      1.43      5.20
    8   20   18      0.36     -0.18
   11   20   18     -4.14      0.55
   14   20   18      4.06      0.37
   17   20   18      0.32      1.69
  -36   21   18     -8.50     -1.33
  -33   21   18     -0.20     -3.85
  -30   21   18     11.72     16.02
  -27   21   18     -1.61     -0.35
  -24   21   18      2.66     -0.05
  -21   21   18      0.08     -2.82
  -18   21   18      0.42     -6.05
  -15   21   18      4.03      2.64
  -12   21   18      6.70      0.32
   -9   21   18     -8.64      4.23
   -6   21   18      9.06     -2.01
   -3   21   18     -4.15     -1.90
    0   21   18     -7.42      4.57
    3   21   18      9.29      6.26
    6   21   18      1.79     -0.07
    9   21   18     -6.39      0.64
   12   21   18     -0.95      4.64
   15   21   18      1.99      1.23
  -38   22   18     -0.52     -4.95
  -35   22   18      2.06     -6.08
  -32   22   18      4.11      7.70
  -29   22   18      0.76      2.93
  -26   22   18      2.75     12.38
  -23   22   18      6.85     -5.01
  -20   22   18      8.84      2.30
  -17   22   18     -9.96      4.63
  -14   22   18     -0.61      0.69
  -11   22   18      0.34      3.45
   -8   22   18     -2.50     -1.55
   -5   22   18      5.11      1.76
   -2   22   18     -7.62     -2.14
    1   22   18      0.86     -0.41
    4   22   18      3.59     -4.90
    7   22   18      0.80      4.47
   10   22   18     -4.34      6.95
   13   22   18      1.45      5.71
   16   22   18     -7.18     -1.62
  -37   23   18     -8.83    -16.49
  -34   23   18      6.21     -2.85
  -31   23   18      4.70     -2.23
  -28   23   18      2.26      2.65
  -25   23   18     -0.38      4.37
  -22   23   18     -0.22     -2.94
  -19   23   18      0.65     -2.39
  -16   23   18     -4.04     -4.21
  -13   23   18     -7.81     -3.50
  -10   23   18    -10.00     -3.23
   -7   23   18      4.59      1.82
   -4   23   18     -1.65     -2.98
   -1   23   18     -1.09     -1.67
    2   23   18     -5.00     -0.48
    5   23   18      1.01      1.34
    8   23   18      7.91     -2.00
   11   23   18      0.81     -1.16
   14   23   18      6.75      0.44
  -36   24   18      0.45      4.11
  -33   24   18      8.16      1.46
  -30   24   18      1.65     -3.53
  -27   24   18     -4.69      2.77
  -24   24   18     -5.43      8.18
  -21   24   18     11.75     -0.14
  -18   24   18      1.53     -2.41
  -15   24   18      0.92     -3.04
  -12   24   18     -2.05     -2.82
   -9   24   18     -2.38     -4.44
   -6   24   18     -2.53      0.38
   -3   24   18      1.00      0.90
    0   24   18      0.62     -3.05
    3   24   18      8.42     -2.69
    6   24   18     -4.95     -4.10
    9   24   18     -1.28     -2.37
   12   24   18     10.09     12.13
  -35   25   18      5.22      3.56
  -32   25   18     -1.76      1.21
  -29   25   18      6.24      2.05
  -26   25   18      0.70     -0.94
  -23   25   18      2.06      3.17
  -20   25   18     -2.21      0.42
  -17   25   18      1.15     -0.02
  -14   25   18     -5.13      3.91
  -11   25   18     -1.25     -3.65
   -8   25   18     -2.29      2.42
   -5   25   18      0.51      0.80
   -2   25   18     -0.65      1.59
    1   25   18     -4.38     -0.15
    4   25   18     -5.61     -1.97
    7   25   18      0.58     -0.56
   10   25   18     -4.94      1.19
  -37   26   18     -7.06     -0.57
  -34   26   18      0.21     -8.39
  -31   26   18      2.74      1.21
  -28   26   18      0.80      0.17
  -25   26   18      2.10     -1.14
  -22   26   18      0.49      1.95
  -19   26   18     -2.68     -1.89
  -16   26   18      9.94      5.16
  -13   26   18     -0.28      1.18
  -10   26   18     -7.51      0.00
   -7   26   18      6.35     -3.59
   -4   26   18     -7.59      9.81
   -1   26   18     -1.92      2.43
    2   26   18     -0.40      6.01
    5   26   18     -4.03      0.24
    8   26   18     -5.54      2.59
   11   26   18     -1.30      2.19
  -36   27   18     14.86     -4.78
  -33   27   18     -3.81     -5.13
  -30   27   18      7.16     -9.48
  -27   27   18     -6.56      2.08
  -24   27   18     -1.94      3.73
  -21   27   18      3.03     -1.93
  -18   27   18     -3.50     -1.84
  -15   27   18     -0.48      3.32
  -12   27   18     -0.78     -2.02
   -9   27   18     -9.19     -3.16
   -6   27   18      2.63      0.87
   -3   27   18      4.13     -3.69
    0   27   18     -6.69      3.29
    3   27   18     -0.54     -3.53
    6   27   18      5.76      1.55
    9   27   18      7.40      1.84
  -35   28   18     -6.75      0.44
  -32   28   18     -0.43      1.33
  -29   28   18     -2.55      3.59
  -26   28   18      3.51     -0.26
  -23   28   18     -1.20      8.41
  -20   28   18      0.05     -7.40
  -17   28   18     -0.32      0.04
  -14   28   18      1.24      1.96
  -11   28   18      1.59     -3.51
   -8   28   18     -1.07      3.48
   -5   28   18      4.15     -0.55
   -2   28   18      3.82      0.04
    1   28   18     -0.79     -4.96
    4   28   18     -1.44      5.50
    7   28   18     -5.18     -5.95
  -34   29   18     -0.69     -5.75
  -31   29   18      3.27      5.97
  -28   29   18      4.62     -5.14
  -25   29   18     -2.55      8.27
  -22   29   18     -1.56     -0.52
  -19   29   18      6.04      5.62
  -16   29   18      4.76     -1.57
  -13   29   18     -5.50      0.69
  -10   29   18     -2.88      4.29
   -7   29   18      1.83      4.02
   -4   29   18      8.27     -4.67
   -1   29   18      0.98     -0.57
    2   29   18     -2.03      0.46
    5   29   18     -5.67     -1.27
  -33   30   18      2.32     -2.75
  -30   30   18     -8.42     -1.50
  -27   30   18     10.66      4.88
  -24   30   18     -0.08      4.84
  -21   30   18      4.34     -0.41
  -18   30   18     -9.92      1.34
  -15   30   18    -12.15      6.45
  -12   30   18      0.85     -0.30
   -9   30   18     -1.99     -1.96
   -6   30   18      3.54     -1.12
   -3   30   18     -1.71      5.42
    0   30   18     -2.05      3.19
    3   30   18    -11.48     -4.47
  -32   31   18     -3.24     -0.49
  -29   31   18     -7.29     -4.56
  -26   31   18      2.28    -13.80
  -23   31   18     -8.96      9.17
  -20   31   18     -5.77      5.68
  -17   31   18      5.83      2.44
  -14   31   18     -5.15      1.31
  -11   31   18      4.22      5.86
   -8   31   18     -1.44      0.23
   -5   31   18     -3.91      2.77
   -2   31   18     -9.02     -1.45
    1   31   18     -6.53     12.07
  -34   32   18      4.66     -0.50
  -31   32   18      5.68     -2.70
  -28   32   18      0.78     -1.85
  -25   32   18      0.09     -1.31
  -22   32   18      4.13     -0.30
  -19   32   18     -1.80     -0.72
  -16   32   18      1.75      4.31
  -13   32   18     -2.93      6.18
  -10   32   18      3.12     -5.53
   -7   32   18    -13.66      1.66
   -4   32   18     -2.46     -2.85
   -1   32   18     -3.02     -0.42
    2   32   18     -9.89      2.91
  -33   33   18     -0.66      1.83
  -30   33   18      0.71      1.56
  -27   33   18      8.96     -9.30
  -24   33   18      3.32      3.41
  -21   33   18      1.95      2.49
  -18   33   18     -2.91      1.75
  -15   33   18     -4.12     -6.40
  -12   33   18     -0.87      0.23
   -9   33   18      1.89      0.44
   -6   33   18     11.15      1.84
   -3   33   18     -0.82      0.28
    0   33   18     -8.32     -1.12
  -32   34   18     -3.25     11.84
  -29   34   18      4.42     -4.12
  -26   34   18     -0.14      3.23
  -23   34   18      3.39      2.39
  -20   34   18     -2.64      0.70
  -17   34   18     -9.20     -1.13
  -11   34   18      4.51     -2.84
   -8   34   18      6.14      3.58
   -5   34   18      0.41     -0.38
   -2   34   18      8.46      0.47
  -28   35   18      0.92      1.25
  -25   35   18      1.82     -0.33
  -22   35   18      8.70      1.01
  -19   35   18     -2.92      3.15
  -16   35   18     -6.03      1.31
  -13   35   18     -0.08     -1.60
  -10   35   18      7.52     10.10
   -7   35   18     22.53      3.67
  -27   36   18      2.39     -0.24
  -24   36   18     -6.23      6.32
  -21   36   18      5.00      1.69
  -18   36   18      4.81     -0.48
  -15   36   18     -0.83     -3.16
  -12   36   18     -4.85     -0.85
   -9   36   18     12.78      4.97
  -26   37   18      0.74      0.87
  -23   37   18     -1.70      1.16
  -20   37   18     -2.11     -0.04
  -17   37   18      4.23     -7.31
  -14   37   18     10.55      1.74
  -11   37   18      1.25      5.71
  -22   38   18    -16.45      4.36
  -19   38   18      2.47     -6.54
  -16   38   18      4.29     -0.87
   -1    1   19    -16.73      0.90
   -3    2   19      5.94      0.75
    0    2   19     -5.81      5.04
   -5    3   19      6.70      3.25
   -2    3   19    -27.11      2.20
    1    3   19     -3.97      0.62
   -7    4   19     -2.58      2.75
   -4    4   19    -33.01     -0.09
   -1    4   19     14.04      4.27
    2    4   19    -11.87      2.32
   -9    5   19     -5.77     -2.68
   -6    5   19      9.73     -3.09
   -3    5   19    -34.14     -1.83
    0    5   19     15.42    -13.51
    3    5   19     27.27     -0.68
  -11    6   19     10.25      2.98
   -8    6   19     17.74      9.45
   -5    6   19     33.82     -0.80
   -2    6   19     -4.38     -0.41
    1    6   19     -5.81     -2.68
    4    6   19     23.01     10.86
  -13    7   19      5.45     -6.20
  -10    7   19     -8.96      0.55
   -7    7   19     -9.64     -0.07
   -4    7   19      6.99     -4.30
   -1    7   19     10.58      2.61
    2    7   19     -0.69     -0.45
    5    7   19      7.23      6.13
  -15    8   19     -7.28      1.16
  -12    8   19      1.24     -2.53
   -9    8   19      6.18      8.48
   -6    8   19      2.01     -2.09
   -3    8   19      0.25      3.77
    0    8   19     -6.70      2.03
    3    8   19    -10.32     -5.68
    6    8   19      0.37     -4.60
  -17    9   19      5.27      2.29
  -14    9   19      2.22      1.51
  -11    9   19      8.20      4.59
   -8    9   19      3.61      0.08
   -5    9   19      6.76      7.01
   -2    9   19     -7.20     -4.45
    1    9   19      6.21     -3.01
    4    9   19     13.84      1.03
    7    9   19     -1.46     -4.43
  -19   10   19     -2.40     -1.16
  -16   10   19     -7.68     -0.24
  -13   10   19      0.16     -0.80
  -10   10   19      5.02     -3.83
   -7   10   19     27.13     -9.89
   -4   10   19      7.09     -2.41
   -1   10   19    -12.12     -8.93
    2   10   19      1.78     -3.38
    5   10   19      9.63     -0.56
    8   10   19      4.82      1.71
  -21   11   19     -7.88     -0.24
  -18   11   19      5.28      0.54
  -15   11   19      6.01     -2.20
  -12   11   19     -3.37     -5.14
   -9   11   19     -0.10      2.60
   -6   11   19      8.13     -4.55
   -3   11   19     -7.18      1.45
    0   11   19     12.92     -9.55
    3   11   19      6.78      1.18
    6   11   19     -9.23      2.01
    9   11   19      4.13      4.04
  -23   12   19    -17.30     -2.48
  -20   12   19    -13.51      2.70
  -17   12   19    -10.59     -1.39
  -14   12   19     -4.13      2.26
  -11   12   19      8.31     -3.45
   -8   12   19    -13.28     -0.85
   -5   12   19      3.32     -1.90
   -2   12   19      0.27      0.55
    1   12   19     11.96      1.12
    4   12   19     12.80     -2.24
    7   12   19      5.90     -4.15
   10   12   19      4.79     -0.47
  -25   13   19    -10.51      2.78
  -22   13   19      3.96     -2.27
  -19   13   19     -6.46      6.21
  -16   13   19     -5.47      4.08
  -13   13   19     -0.32      1.69
  -10   13   19      5.82     -7.03
   -7   13   19     -3.73      3.15
   -4   13   19     -8.73     -0.90
   -1   13   19      4.99      5.88
    2   13   19     -9.94     -2.07
    5   13   19      1.96      2.90
    8   13   19      7.00      0.02
   11   13   19     -0.36      2.37
  -27   14   19     -1.02     -4.31
  -24   14   19     -4.09      2.04
  -21   14   19     14.59     -0.73
  -18   14   19      1.72     -4.22
  -15   14   19     -2.13      0.48
  -12   14   19     11.86     -3.14
   -9   14   19     -0.03    -10.66
   -6   14   19     -7.46     -1.94
   -3   14   19     -9.90      0.62
    0   14   19     -1.50    -11.36
    3   14   19     17.60      3.15
    6   14   19     -1.86      2.61
    9   14   19      0.52     -2.04
   12   14   19     -3.08     -4.41
  -29   15   19      3.56     -0.37
  -26   15   19     -6.67      0.68
  -23   15   19      2.62     -0.41
  -20   15   19      0.31     -5.60
  -17   15   19      3.58     -0.94
  -14   15   19     -3.94      1.82
  -11   15   19     10.72    -25.95
   -8   15   19     -5.67      4.24
   -5   15   19      0.01      1.34
   -2   15   19     -5.13      0.56
    1   15   19      7.66      3.32
    4   15   19      7.47      1.27
    7   15   19     -2.42      1.07
   10   15   19     -7.31      0.20
   13   15   19     -6.02     -3.83
  -31   16   19     -5.73     -1.72
  -28   16   19     -2.31      2.26
  -25   16   19      1.35     -1.76
  -22   16   19     -1.02     -6.33
  -19   16   19     -5.42     -1.59
  -16   16   19     -0.14      5.05
  -13   16   19     11.28     -2.31
  -10   16   19      6.09      1.60
   -7   16   19     -2.46     -0.45
   -4   16   19      4.36      4.02
   -1   16   19     12.74      2.01
    2   16   19     40.28     45.70
    5   16   19     -3.90     10.14
    8   16   19      1.64     -2.45
   11   16   19      0.97     -0.71
[truncated: 1,564,281 more chars]
